# Supplementary material for: Temporal and spatial characteristics of grassland ecosystem service value and its topographic gradient effect in the Yellow River Basin
Source: PLoS One. 2022 Dec 15;17(12):e0278211. doi: 10.1371/journal.pone.0278211 (PMC9754604; doi:10.1371/journal.pone.0278211)
Supplement: S1 File — (ZIP) [file pone.0278211.s001.zip]

Archive with 288 entries (283 files):
- DATE1/Average ecosystem service value.gdb/
- DATE1/Average ecosystem service value.gdb/a00000001.gdbindexes
- DATE1/Average ecosystem service value.gdb/a00000001.gdbtable
- DATE1/Average ecosystem service value.gdb/a00000001.gdbtablx
- DATE1/Average ecosystem service value.gdb/a00000001.TablesByName.atx
- DATE1/Average ecosystem service value.gdb/a00000002.gdbtable
- DATE1/Average ecosystem service value.gdb/a00000002.gdbtablx
- DATE1/Average ecosystem service value.gdb/a00000003.gdbindexes
- DATE1/Average ecosystem service value.gdb/a00000003.gdbtable
- DATE1/Average ecosystem service value.gdb/a00000003.gdbtablx
- DATE1/Average ecosystem service value.gdb/a00000004.CatItemsByPhysicalName.atx
- DATE1/Average ecosystem service value.gdb/a00000004.CatItemsByType.atx
- DATE1/Average ecosystem service value.gdb/a00000004.FDO_UUID.atx
- DATE1/Average ecosystem service value.gdb/a00000004.freelist
- DATE1/Average ecosystem service value.gdb/a00000004.gdbindexes
- DATE1/Average ecosystem service value.gdb/a00000004.gdbtable
- DATE1/Average ecosystem service value.gdb/a00000004.gdbtablx
- DATE1/Average ecosystem service value.gdb/a00000004.spx
- DATE1/Average ecosystem service value.gdb/a00000005.CatItemTypesByName.atx
- DATE1/Average ecosystem service value.gdb/a00000005.CatItemTypesByParentTypeID.atx
- DATE1/Average ecosystem service value.gdb/a00000005.CatItemTypesByUUID.atx
- DATE1/Average ecosystem service value.gdb/a00000005.gdbindexes
- DATE1/Average ecosystem service value.gdb/a00000005.gdbtable
- DATE1/Average ecosystem service value.gdb/a00000005.gdbtablx
- DATE1/Average ecosystem service value.gdb/a00000006.CatRelsByDestinationID.atx
- DATE1/Average ecosystem service value.gdb/a00000006.CatRelsByOriginID.atx
- DATE1/Average ecosystem service value.gdb/a00000006.CatRelsByType.atx
- DATE1/Average ecosystem service value.gdb/a00000006.FDO_UUID.atx
- DATE1/Average ecosystem service value.gdb/a00000006.gdbindexes
- DATE1/Average ecosystem service value.gdb/a00000006.gdbtable
- DATE1/Average ecosystem service value.gdb/a00000006.gdbtablx
- DATE1/Average ecosystem service value.gdb/a00000007.CatRelTypesByBackwardLabel.atx
- DATE1/Average ecosystem service value.gdb/a00000007.CatRelTypesByDestItemTypeID.atx
- DATE1/Average ecosystem service value.gdb/a00000007.CatRelTypesByForwardLabel.atx
- DATE1/Average ecosystem service value.gdb/a00000007.CatRelTypesByName.atx
- DATE1/Average ecosystem service value.gdb/a00000007.CatRelTypesByOriginItemTypeID.atx
- DATE1/Average ecosystem service value.gdb/a00000007.CatRelTypesByUUID.atx
- DATE1/Average ecosystem service value.gdb/a00000007.gdbindexes
- DATE1/Average ecosystem service value.gdb/a00000007.gdbtable
- DATE1/Average ecosystem service value.gdb/a00000007.gdbtablx
- DATE1/Average ecosystem service value.gdb/a00000009.gdbindexes
- DATE1/Average ecosystem service value.gdb/a00000009.gdbtable
- DATE1/Average ecosystem service value.gdb/a00000009.gdbtablx
- DATE1/Average ecosystem service value.gdb/a00000009.spx
- DATE1/Average ecosystem service value.gdb/gdb
- DATE1/Average ecosystem service value.gdb/timestamps
- DATE1/Benchmark unit price of grassland ecosystem services in the Yellow River Basin.gdb/
- DATE1/Benchmark unit price of grassland ecosystem services in the Yellow River Basin.gdb/a00000001.gdbindexes
- DATE1/Benchmark unit price of grassland ecosystem services in the Yellow River Basin.gdb/a00000001.gdbtable
- DATE1/Benchmark unit price of grassland ecosystem services in the Yellow River Basin.gdb/a00000001.gdbtablx
- DATE1/Benchmark unit price of grassland ecosystem services in the Yellow River Basin.gdb/a00000001.TablesByName.atx
- DATE1/Benchmark unit price of grassland ecosystem services in the Yellow River Basin.gdb/a00000002.gdbtable
- DATE1/Benchmark unit price of grassland ecosystem services in the Yellow River Basin.gdb/a00000002.gdbtablx
- DATE1/Benchmark unit price of grassland ecosystem services in the Yellow River Basin.gdb/a00000003.gdbindexes
- DATE1/Benchmark unit price of grassland ecosystem services in the Yellow River Basin.gdb/a00000003.gdbtable
- DATE1/Benchmark unit price of grassland ecosystem services in the Yellow River Basin.gdb/a00000003.gdbtablx
- DATE1/Benchmark unit price of grassland ecosystem services in the Yellow River Basin.gdb/a00000004.CatItemsByPhysicalName.atx
- DATE1/Benchmark unit price of grassland ecosystem services in the Yellow River Basin.gdb/a00000004.CatItemsByType.atx
- DATE1/Benchmark unit price of grassland ecosystem services in the Yellow River Basin.gdb/a00000004.FDO_UUID.atx
- DATE1/Benchmark unit price of grassland ecosystem services in the Yellow River Basin.gdb/a00000004.freelist
- DATE1/Benchmark unit price of grassland ecosystem services in the Yellow River Basin.gdb/a00000004.gdbindexes
- DATE1/Benchmark unit price of grassland ecosystem services in the Yellow River Basin.gdb/a00000004.gdbtable
- DATE1/Benchmark unit price of grassland ecosystem services in the Yellow River Basin.gdb/a00000004.gdbtablx
- DATE1/Benchmark unit price of grassland ecosystem services in the Yellow River Basin.gdb/a00000004.spx
- DATE1/Benchmark unit price of grassland ecosystem services in the Yellow River Basin.gdb/a00000005.CatItemTypesByName.atx
- DATE1/Benchmark unit price of grassland ecosystem services in the Yellow River Basin.gdb/a00000005.CatItemTypesByParentTypeID.atx
- DATE1/Benchmark unit price of grassland ecosystem services in the Yellow River Basin.gdb/a00000005.CatItemTypesByUUID.atx
- DATE1/Benchmark unit price of grassland ecosystem services in the Yellow River Basin.gdb/a00000005.gdbindexes
- DATE1/Benchmark unit price of grassland ecosystem services in the Yellow River Basin.gdb/a00000005.gdbtable
- DATE1/Benchmark unit price of grassland ecosystem services in the Yellow River Basin.gdb/a00000005.gdbtablx
- DATE1/Benchmark unit price of grassland ecosystem services in the Yellow River Basin.gdb/a00000006.CatRelsByDestinationID.atx
- DATE1/Benchmark unit price of grassland ecosystem services in the Yellow River Basin.gdb/a00000006.CatRelsByOriginID.atx
- DATE1/Benchmark unit price of grassland ecosystem services in the Yellow River Basin.gdb/a00000006.CatRelsByType.atx
- DATE1/Benchmark unit price of grassland ecosystem services in the Yellow River Basin.gdb/a00000006.FDO_UUID.atx
- DATE1/Benchmark unit price of grassland ecosystem services in the Yellow River Basin.gdb/a00000006.gdbindexes
- DATE1/Benchmark unit price of grassland ecosystem services in the Yellow River Basin.gdb/a00000006.gdbtable
- DATE1/Benchmark unit price of grassland ecosystem services in the Yellow River Basin.gdb/a00000006.gdbtablx
- DATE1/Benchmark unit price of grassland ecosystem services in the Yellow River Basin.gdb/a00000007.CatRelTypesByBackwardLabel.atx
- DATE1/Benchmark unit price of grassland ecosystem services in the Yellow River Basin.gdb/a00000007.CatRelTypesByDestItemTypeID.atx
- DATE1/Benchmark unit price of grassland ecosystem services in the Yellow River Basin.gdb/a00000007.CatRelTypesByForwardLabel.atx
- DATE1/Benchmark unit price of grassland ecosystem services in the Yellow River Basin.gdb/a00000007.CatRelTypesByName.atx
- DATE1/Benchmark unit price of grassland ecosystem services in the Yellow River Basin.gdb/a00000007.CatRelTypesByOriginItemTypeID.atx
- DATE1/Benchmark unit price of grassland ecosystem services in the Yellow River Basin.gdb/a00000007.CatRelTypesByUUID.atx
- DATE1/Benchmark unit price of grassland ecosystem services in the Yellow River Basin.gdb/a00000007.gdbindexes
- DATE1/Benchmark unit price of grassland ecosystem services in the Yellow River Basin.gdb/a00000007.gdbtable
- DATE1/Benchmark unit price of grassland ecosystem services in the Yellow River Basin.gdb/a00000007.gdbtablx
- DATE1/Benchmark unit price of grassland ecosystem services in the Yellow River Basin.gdb/a00000009.gdbindexes
- DATE1/Benchmark unit price of grassland ecosystem services in the Yellow River Basin.gdb/a00000009.gdbtable
- DATE1/Benchmark unit price of grassland ecosystem services in the Yellow River Basin.gdb/a00000009.gdbtablx
- DATE1/Benchmark unit price of grassland ecosystem services in the Yellow River Basin.gdb/a00000009.spx
- DATE1/Benchmark unit price of grassland ecosystem services in the Yellow River Basin.gdb/a0000000a.gdbindexes
- DATE1/Benchmark unit price of grassland ecosystem services in the Yellow River Basin.gdb/a0000000a.gdbtable
- DATE1/Benchmark unit price of grassland ecosystem services in the Yellow River Basin.gdb/a0000000a.gdbtablx
- DATE1/Benchmark unit price of grassland ecosystem services in the Yellow River Basin.gdb/a0000000b.gdbindexes
- DATE1/Benchmark unit price of grassland ecosystem services in the Yellow River Basin.gdb/a0000000b.gdbtable
- DATE1/Benchmark unit price of grassland ecosystem services in the Yellow River Basin.gdb/a0000000b.gdbtablx
- DATE1/Benchmark unit price of grassland ecosystem services in the Yellow River Basin.gdb/a0000000c.band_index.atx
- DATE1/Benchmark unit price of grassland ecosystem services in the Yellow River Basin.gdb/a0000000c.blk_key_index.atx
- DATE1/Benchmark unit price of grassland ecosystem services in the Yellow River Basin.gdb/a0000000c.col_index.atx
- DATE1/Benchmark unit price of grassland ecosystem services in the Yellow River Basin.gdb/a0000000c.gdbindexes
- DATE1/Benchmark unit price of grassland ecosystem services in the Yellow River Basin.gdb/a0000000c.gdbtable
- DATE1/Benchmark unit price of grassland ecosystem services in the Yellow River Basin.gdb/a0000000c.gdbtablx
- DATE1/Benchmark unit price of grassland ecosystem services in the Yellow River Basin.gdb/a0000000c.row_index.atx
- DATE1/Benchmark unit price of grassland ecosystem services in the Yellow River Basin.gdb/a0000000d.gdbindexes
- DATE1/Benchmark unit price of grassland ecosystem services in the Yellow River Basin.gdb/a0000000d.gdbtable
- DATE1/Benchmark unit price of grassland ecosystem services in the Yellow River Basin.gdb/a0000000d.gdbtablx
- DATE1/Benchmark unit price of grassland ecosystem services in the Yellow River Basin.gdb/a0000000e.gdbindexes
- DATE1/Benchmark unit price of grassland ecosystem services in the Yellow River Basin.gdb/a0000000e.gdbtable
- DATE1/Benchmark unit price of grassland ecosystem services in the Yellow River Basin.gdb/a0000000e.gdbtablx
- DATE1/Benchmark unit price of grassland ecosystem services in the Yellow River Basin.gdb/gdb
- DATE1/Benchmark unit price of grassland ecosystem services in the Yellow River Basin.gdb/timestamps
- DATE1/Grassland distribution in the Yellow River basin.gdb/
- DATE1/Grassland distribution in the Yellow River basin.gdb/a00000001.gdbindexes
- DATE1/Grassland distribution in the Yellow River basin.gdb/a00000001.gdbtable
- DATE1/Grassland distribution in the Yellow River basin.gdb/a00000001.gdbtablx
- DATE1/Grassland distribution in the Yellow River basin.gdb/a00000001.TablesByName.atx
- DATE1/Grassland distribution in the Yellow River basin.gdb/a00000002.gdbtable
- DATE1/Grassland distribution in the Yellow River basin.gdb/a00000002.gdbtablx
- DATE1/Grassland distribution in the Yellow River basin.gdb/a00000003.gdbindexes
- DATE1/Grassland distribution in the Yellow River basin.gdb/a00000003.gdbtable
- DATE1/Grassland distribution in the Yellow River basin.gdb/a00000003.gdbtablx
- DATE1/Grassland distribution in the Yellow River basin.gdb/a00000004.CatItemsByPhysicalName.atx
- DATE1/Grassland distribution in the Yellow River basin.gdb/a00000004.CatItemsByType.atx
- DATE1/Grassland distribution in the Yellow River basin.gdb/a00000004.FDO_UUID.atx
- DATE1/Grassland distribution in the Yellow River basin.gdb/a00000004.freelist
- DATE1/Grassland distribution in the Yellow River basin.gdb/a00000004.gdbindexes
- DATE1/Grassland distribution in the Yellow River basin.gdb/a00000004.gdbtable
- DATE1/Grassland distribution in the Yellow River basin.gdb/a00000004.gdbtablx
- DATE1/Grassland distribution in the Yellow River basin.gdb/a00000004.spx
- DATE1/Grassland distribution in the Yellow River basin.gdb/a00000005.CatItemTypesByName.atx
- DATE1/Grassland distribution in the Yellow River basin.gdb/a00000005.CatItemTypesByParentTypeID.atx
- DATE1/Grassland distribution in the Yellow River basin.gdb/a00000005.CatItemTypesByUUID.atx
- DATE1/Grassland distribution in the Yellow River basin.gdb/a00000005.gdbindexes
- DATE1/Grassland distribution in the Yellow River basin.gdb/a00000005.gdbtable
- DATE1/Grassland distribution in the Yellow River basin.gdb/a00000005.gdbtablx
- DATE1/Grassland distribution in the Yellow River basin.gdb/a00000006.CatRelsByDestinationID.atx
- DATE1/Grassland distribution in the Yellow River basin.gdb/a00000006.CatRelsByOriginID.atx
- DATE1/Grassland distribution in the Yellow River basin.gdb/a00000006.CatRelsByType.atx
- DATE1/Grassland distribution in the Yellow River basin.gdb/a00000006.FDO_UUID.atx
- DATE1/Grassland distribution in the Yellow River basin.gdb/a00000006.gdbindexes
- DATE1/Grassland distribution in the Yellow River basin.gdb/a00000006.gdbtable
- DATE1/Grassland distribution in the Yellow River basin.gdb/a00000006.gdbtablx
- DATE1/Grassland distribution in the Yellow River basin.gdb/a00000007.CatRelTypesByBackwardLabel.atx
- DATE1/Grassland distribution in the Yellow River basin.gdb/a00000007.CatRelTypesByDestItemTypeID.atx
- DATE1/Grassland distribution in the Yellow River basin.gdb/a00000007.CatRelTypesByForwardLabel.atx
- DATE1/Grassland distribution in the Yellow River basin.gdb/a00000007.CatRelTypesByName.atx
- DATE1/Grassland distribution in the Yellow River basin.gdb/a00000007.CatRelTypesByOriginItemTypeID.atx
- DATE1/Grassland distribution in the Yellow River basin.gdb/a00000007.CatRelTypesByUUID.atx
- DATE1/Grassland distribution in the Yellow River basin.gdb/a00000007.gdbindexes
- DATE1/Grassland distribution in the Yellow River basin.gdb/a00000007.gdbtable
- DATE1/Grassland distribution in the Yellow River basin.gdb/a00000007.gdbtablx
- DATE1/Grassland distribution in the Yellow River basin.gdb/a00000009.gdbindexes
- DATE1/Grassland distribution in the Yellow River basin.gdb/a00000009.gdbtable
- DATE1/Grassland distribution in the Yellow River basin.gdb/a00000009.gdbtablx
- DATE1/Grassland distribution in the Yellow River basin.gdb/a00000009.spx
- DATE1/Grassland distribution in the Yellow River basin.gdb/gdb
- DATE1/Grassland distribution in the Yellow River basin.gdb/timestamps
- DATE1/Spatial distribution maps of geomorphological gradients in the Yellow River basin_topographic position index.gdb/
- DATE1/Spatial distribution maps of geomorphological gradients in the Yellow River basin_topographic position index.gdb/a00000001.freelist
- DATE1/Spatial distribution maps of geomorphological gradients in the Yellow River basin_topographic position index.gdb/a00000001.gdbindexes
- DATE1/Spatial distribution maps of geomorphological gradients in the Yellow River basin_topographic position index.gdb/a00000001.gdbtable
- DATE1/Spatial distribution maps of geomorphological gradients in the Yellow River basin_topographic position index.gdb/a00000001.gdbtablx
- DATE1/Spatial distribution maps of geomorphological gradients in the Yellow River basin_topographic position index.gdb/a00000001.TablesByName.atx
- DATE1/Spatial distribution maps of geomorphological gradients in the Yellow River basin_topographic position index.gdb/a00000002.gdbtable
- DATE1/Spatial distribution maps of geomorphological gradients in the Yellow River basin_topographic position index.gdb/a00000002.gdbtablx
- DATE1/Spatial distribution maps of geomorphological gradients in the Yellow River basin_topographic position index.gdb/a00000003.gdbindexes
- DATE1/Spatial distribution maps of geomorphological gradients in the Yellow River basin_topographic position index.gdb/a00000003.gdbtable
- DATE1/Spatial distribution maps of geomorphological gradients in the Yellow River basin_topographic position index.gdb/a00000003.gdbtablx
- DATE1/Spatial distribution maps of geomorphological gradients in the Yellow River basin_topographic position index.gdb/a00000004.CatItemsByPhysicalName.atx
- DATE1/Spatial distribution maps of geomorphological gradients in the Yellow River basin_topographic position index.gdb/a00000004.CatItemsByType.atx
- DATE1/Spatial distribution maps of geomorphological gradients in the Yellow River basin_topographic position index.gdb/a00000004.FDO_UUID.atx
- DATE1/Spatial distribution maps of geomorphological gradients in the Yellow River basin_topographic position index.gdb/a00000004.freelist
- DATE1/Spatial distribution maps of geomorphological gradients in the Yellow River basin_topographic position index.gdb/a00000004.gdbindexes
- DATE1/Spatial distribution maps of geomorphological gradients in the Yellow River basin_topographic position index.gdb/a00000004.gdbtable
- DATE1/Spatial distribution maps of geomorphological gradients in the Yellow River basin_topographic position index.gdb/a00000004.gdbtablx
- DATE1/Spatial distribution maps of geomorphological gradients in the Yellow River basin_topographic position index.gdb/a00000004.spx
- DATE1/Spatial distribution maps of geomorphological gradients in the Yellow River basin_topographic position index.gdb/a00000005.CatItemTypesByName.atx
- DATE1/Spatial distribution maps of geomorphological gradients in the Yellow River basin_topographic position index.gdb/a00000005.CatItemTypesByParentTypeID.atx
- DATE1/Spatial distribution maps of geomorphological gradients in the Yellow River basin_topographic position index.gdb/a00000005.CatItemTypesByUUID.atx
- DATE1/Spatial distribution maps of geomorphological gradients in the Yellow River basin_topographic position index.gdb/a00000005.gdbindexes
- DATE1/Spatial distribution maps of geomorphological gradients in the Yellow River basin_topographic position index.gdb/a00000005.gdbtable
- DATE1/Spatial distribution maps of geomorphological gradients in the Yellow River basin_topographic position index.gdb/a00000005.gdbtablx
- DATE1/Spatial distribution maps of geomorphological gradients in the Yellow River basin_topographic position index.gdb/a00000006.CatRelsByDestinationID.atx
- DATE1/Spatial distribution maps of geomorphological gradients in the Yellow River basin_topographic position index.gdb/a00000006.CatRelsByOriginID.atx
- DATE1/Spatial distribution maps of geomorphological gradients in the Yellow River basin_topographic position index.gdb/a00000006.CatRelsByType.atx
- DATE1/Spatial distribution maps of geomorphological gradients in the Yellow River basin_topographic position index.gdb/a00000006.FDO_UUID.atx
- DATE1/Spatial distribution maps of geomorphological gradients in the Yellow River basin_topographic position index.gdb/a00000006.freelist
- DATE1/Spatial distribution maps of geomorphological gradients in the Yellow River basin_topographic position index.gdb/a00000006.gdbindexes
- DATE1/Spatial distribution maps of geomorphological gradients in the Yellow River basin_topographic position index.gdb/a00000006.gdbtable
- DATE1/Spatial distribution maps of geomorphological gradients in the Yellow River basin_topographic position index.gdb/a00000006.gdbtablx
- DATE1/Spatial distribution maps of geomorphological gradients in the Yellow River basin_topographic position index.gdb/a00000007.CatRelTypesByBackwardLabel.atx
- DATE1/Spatial distribution maps of geomorphological gradients in the Yellow River basin_topographic position index.gdb/a00000007.CatRelTypesByDestItemTypeID.atx
- DATE1/Spatial distribution maps of geomorphological gradients in the Yellow River basin_topographic position index.gdb/a00000007.CatRelTypesByForwardLabel.atx
- DATE1/Spatial distribution maps of geomorphological gradients in the Yellow River basin_topographic position index.gdb/a00000007.CatRelTypesByName.atx
- DATE1/Spatial distribution maps of geomorphological gradients in the Yellow River basin_topographic position index.gdb/a00000007.CatRelTypesByOriginItemTypeID.atx
- DATE1/Spatial distribution maps of geomorphological gradients in the Yellow River basin_topographic position index.gdb/a00000007.CatRelTypesByUUID.atx
- DATE1/Spatial distribution maps of geomorphological gradients in the Yellow River basin_topographic position index.gdb/a00000007.gdbindexes
- DATE1/Spatial distribution maps of geomorphological gradients in the Yellow River basin_topographic position index.gdb/a00000007.gdbtable
- DATE1/Spatial distribution maps of geomorphological gradients in the Yellow River basin_topographic position index.gdb/a00000007.gdbtablx
- DATE1/Spatial distribution maps of geomorphological gradients in the Yellow River basin_topographic position index.gdb/a00000019.gdbindexes
- DATE1/Spatial distribution maps of geomorphological gradients in the Yellow River basin_topographic position index.gdb/a00000019.gdbtable
- DATE1/Spatial distribution maps of geomorphological gradients in the Yellow River basin_topographic position index.gdb/a00000019.gdbtablx
- DATE1/Spatial distribution maps of geomorphological gradients in the Yellow River basin_topographic position index.gdb/a00000019.spx
- DATE1/Spatial distribution maps of geomorphological gradients in the Yellow River basin_topographic position index.gdb/a0000001a.gdbindexes
- DATE1/Spatial distribution maps of geomorphological gradients in the Yellow River basin_topographic position index.gdb/a0000001a.gdbtable
- DATE1/Spatial distribution maps of geomorphological gradients in the Yellow River basin_topographic position index.gdb/a0000001a.gdbtablx
- DATE1/Spatial distribution maps of geomorphological gradients in the Yellow River basin_topographic position index.gdb/a0000001b.gdbindexes
- DATE1/Spatial distribution maps of geomorphological gradients in the Yellow River basin_topographic position index.gdb/a0000001b.gdbtable
- DATE1/Spatial distribution maps of geomorphological gradients in the Yellow River basin_topographic position index.gdb/a0000001b.gdbtablx
- DATE1/Spatial distribution maps of geomorphological gradients in the Yellow River basin_topographic position index.gdb/a0000001c.band_index.atx
- DATE1/Spatial distribution maps of geomorphological gradients in the Yellow River basin_topographic position index.gdb/a0000001c.blk_key_index.atx
- DATE1/Spatial distribution maps of geomorphological gradients in the Yellow River basin_topographic position index.gdb/a0000001c.col_index.atx
- DATE1/Spatial distribution maps of geomorphological gradients in the Yellow River basin_topographic position index.gdb/a0000001c.gdbindexes
- DATE1/Spatial distribution maps of geomorphological gradients in the Yellow River basin_topographic position index.gdb/a0000001c.gdbtable
- DATE1/Spatial distribution maps of geomorphological gradients in the Yellow River basin_topographic position index.gdb/a0000001c.gdbtablx
- DATE1/Spatial distribution maps of geomorphological gradients in the Yellow River basin_topographic position index.gdb/a0000001c.row_index.atx
- DATE1/Spatial distribution maps of geomorphological gradients in the Yellow River basin_topographic position index.gdb/a0000001d.gdbindexes
- DATE1/Spatial distribution maps of geomorphological gradients in the Yellow River basin_topographic position index.gdb/a0000001d.gdbtable
- DATE1/Spatial distribution maps of geomorphological gradients in the Yellow River basin_topographic position index.gdb/a0000001d.gdbtablx
- DATE1/Spatial distribution maps of geomorphological gradients in the Yellow River basin_topographic position index.gdb/a0000001e.gdbindexes
- DATE1/Spatial distribution maps of geomorphological gradients in the Yellow River basin_topographic position index.gdb/a0000001e.gdbtable
- DATE1/Spatial distribution maps of geomorphological gradients in the Yellow River basin_topographic position index.gdb/a0000001e.gdbtablx
- DATE1/Spatial distribution maps of geomorphological gradients in the Yellow River basin_topographic position index.gdb/gdb
- DATE1/Spatial distribution maps of geomorphological gradients in the Yellow River basin_topographic position index.gdb/timestamps
- DATE1/Spatial distribution maps of geomorphological gradients in the Yellow River basin_topographic relief.gdb/
- DATE1/Spatial distribution maps of geomorphological gradients in the Yellow River basin_topographic relief.gdb/a00000001.freelist
- DATE1/Spatial distribution maps of geomorphological gradients in the Yellow River basin_topographic relief.gdb/a00000001.gdbindexes
- DATE1/Spatial distribution maps of geomorphological gradients in the Yellow River basin_topographic relief.gdb/a00000001.gdbtable
- DATE1/Spatial distribution maps of geomorphological gradients in the Yellow River basin_topographic relief.gdb/a00000001.gdbtablx
- DATE1/Spatial distribution maps of geomorphological gradients in the Yellow River basin_topographic relief.gdb/a00000001.TablesByName.atx
- DATE1/Spatial distribution maps of geomorphological gradients in the Yellow River basin_topographic relief.gdb/a00000002.gdbtable
- DATE1/Spatial distribution maps of geomorphological gradients in the Yellow River basin_topographic relief.gdb/a00000002.gdbtablx
- DATE1/Spatial distribution maps of geomorphological gradients in the Yellow River basin_topographic relief.gdb/a00000003.gdbindexes
- DATE1/Spatial distribution maps of geomorphological gradients in the Yellow River basin_topographic relief.gdb/a00000003.gdbtable
- DATE1/Spatial distribution maps of geomorphological gradients in the Yellow River basin_topographic relief.gdb/a00000003.gdbtablx
- DATE1/Spatial distribution maps of geomorphological gradients in the Yellow River basin_topographic relief.gdb/a00000004.CatItemsByPhysicalName.atx
- DATE1/Spatial distribution maps of geomorphological gradients in the Yellow River basin_topographic relief.gdb/a00000004.CatItemsByType.atx
- DATE1/Spatial distribution maps of geomorphological gradients in the Yellow River basin_topographic relief.gdb/a00000004.FDO_UUID.atx
- DATE1/Spatial distribution maps of geomorphological gradients in the Yellow River basin_topographic relief.gdb/a00000004.freelist
- DATE1/Spatial distribution maps of geomorphological gradients in the Yellow River basin_topographic relief.gdb/a00000004.gdbindexes
- DATE1/Spatial distribution maps of geomorphological gradients in the Yellow River basin_topographic relief.gdb/a00000004.gdbtable
- DATE1/Spatial distribution maps of geomorphological gradients in the Yellow River basin_topographic relief.gdb/a00000004.gdbtablx
- DATE1/Spatial distribution maps of geomorphological gradients in the Yellow River basin_topographic relief.gdb/a00000004.spx
- DATE1/Spatial distribution maps of geomorphological gradients in the Yellow River basin_topographic relief.gdb/a00000005.CatItemTypesByName.atx
- DATE1/Spatial distribution maps of geomorphological gradients in the Yellow River basin_topographic relief.gdb/a00000005.CatItemTypesByParentTypeID.atx
- DATE1/Spatial distribution maps of geomorphological gradients in the Yellow River basin_topographic relief.gdb/a00000005.CatItemTypesByUUID.atx
- DATE1/Spatial distribution maps of geomorphological gradients in the Yellow River basin_topographic relief.gdb/a00000005.gdbindexes
- DATE1/Spatial distribution maps of geomorphological gradients in the Yellow River basin_topographic relief.gdb/a00000005.gdbtable
- DATE1/Spatial distribution maps of geomorphological gradients in the Yellow River basin_topographic relief.gdb/a00000005.gdbtablx
- DATE1/Spatial distribution maps of geomorphological gradients in the Yellow River basin_topographic relief.gdb/a00000006.CatRelsByDestinationID.atx
- DATE1/Spatial distribution maps of geomorphological gradients in the Yellow River basin_topographic relief.gdb/a00000006.CatRelsByOriginID.atx
- DATE1/Spatial distribution maps of geomorphological gradients in the Yellow River basin_topographic relief.gdb/a00000006.CatRelsByType.atx
- DATE1/Spatial distribution maps of geomorphological gradients in the Yellow River basin_topographic relief.gdb/a00000006.FDO_UUID.atx
- DATE1/Spatial distribution maps of geomorphological gradients in the Yellow River basin_topographic relief.gdb/a00000006.freelist
- DATE1/Spatial distribution maps of geomorphological gradients in the Yellow River basin_topographic relief.gdb/a00000006.gdbindexes
- DATE1/Spatial distribution maps of geomorphological gradients in the Yellow River basin_topographic relief.gdb/a00000006.gdbtable
- DATE1/Spatial distribution maps of geomorphological gradients in the Yellow River basin_topographic relief.gdb/a00000006.gdbtablx
- DATE1/Spatial distribution maps of geomorphological gradients in the Yellow River basin_topographic relief.gdb/a00000007.CatRelTypesByBackwardLabel.atx
- DATE1/Spatial distribution maps of geomorphological gradients in the Yellow River basin_topographic relief.gdb/a00000007.CatRelTypesByDestItemTypeID.atx
- DATE1/Spatial distribution maps of geomorphological gradients in the Yellow River basin_topographic relief.gdb/a00000007.CatRelTypesByForwardLabel.atx
- DATE1/Spatial distribution maps of geomorphological gradients in the Yellow River basin_topographic relief.gdb/a00000007.CatRelTypesByName.atx
- DATE1/Spatial distribution maps of geomorphological gradients in the Yellow River basin_topographic relief.gdb/a00000007.CatRelTypesByOriginItemTypeID.atx
- DATE1/Spatial distribution maps of geomorphological gradients in the Yellow River basin_topographic relief.gdb/a00000007.CatRelTypesByUUID.atx
- DATE1/Spatial distribution maps of geomorphological gradients in the Yellow River basin_topographic relief.gdb/a00000007.gdbindexes
- DATE1/Spatial distribution maps of geomorphological gradients in the Yellow River basin_topographic relief.gdb/a00000007.gdbtable
- DATE1/Spatial distribution maps of geomorphological gradients in the Yellow River basin_topographic relief.gdb/a00000007.gdbtablx
- DATE1/Spatial distribution maps of geomorphological gradients in the Yellow River basin_topographic relief.gdb/a00000014.gdbindexes
- DATE1/Spatial distribution maps of geomorphological gradients in the Yellow River basin_topographic relief.gdb/a00000014.gdbtable
- DATE1/Spatial distribution maps of geomorphological gradients in the Yellow River basin_topographic relief.gdb/a00000014.gdbtablx
- DATE1/Spatial distribution maps of geomorphological gradients in the Yellow River basin_topographic relief.gdb/a00000014.spx
- DATE1/Spatial distribution maps of geomorphological gradients in the Yellow River basin_topographic relief.gdb/a00000015.gdbindexes
- DATE1/Spatial distribution maps of geomorphological gradients in the Yellow River basin_topographic relief.gdb/a00000015.gdbtable
- DATE1/Spatial distribution maps of geomorphological gradients in the Yellow River basin_topographic relief.gdb/a00000015.gdbtablx
- DATE1/Spatial distribution maps of geomorphological gradients in the Yellow River basin_topographic relief.gdb/a00000016.gdbindexes
- DATE1/Spatial distribution maps of geomorphological gradients in the Yellow River basin_topographic relief.gdb/a00000016.gdbtable
- DATE1/Spatial distribution maps of geomorphological gradients in the Yellow River basin_topographic relief.gdb/a00000016.gdbtablx
- DATE1/Spatial distribution maps of geomorphological gradients in the Yellow River basin_topographic relief.gdb/a00000017.band_index.atx
- DATE1/Spatial distribution maps of geomorphological gradients in the Yellow River basin_topographic relief.gdb/a00000017.blk_key_index.atx
- DATE1/Spatial distribution maps of geomorphological gradients in the Yellow River basin_topographic relief.gdb/a00000017.col_index.atx
- DATE1/Spatial distribution maps of geomorphological gradients in the Yellow River basin_topographic relief.gdb/a00000017.gdbindexes
- DATE1/Spatial distribution maps of geomorphological gradients in the Yellow River basin_topographic relief.gdb/a00000017.gdbtable
- DATE1/Spatial distribution maps of geomorphological gradients in the Yellow River basin_topographic relief.gdb/a00000017.gdbtablx
- DATE1/Spatial distribution maps of geomorphological gradients in the Yellow River basin_topographic relief.gdb/a00000017.row_index.atx
- DATE1/Spatial distribution maps of geomorphological gradients in the Yellow River basin_topographic relief.gdb/a00000018.gdbindexes
- DATE1/Spatial distribution maps of geomorphological gradients in the Yellow River basin_topographic relief.gdb/a00000018.gdbtable
- DATE1/Spatial distribution maps of geomorphological gradients in the Yellow River basin_topographic relief.gdb/a00000018.gdbtablx
- DATE1/Spatial distribution maps of geomorphological gradients in the Yellow River basin_topographic relief.gdb/gdb
- DATE1/Spatial distribution maps of geomorphological gradients in the Yellow River basin_topographic relief.gdb/timestamps
