# Supplementary material for: Temporal and spatial characteristics of grassland ecosystem service value and its topographic gradient effect in the Yellow River Basin
Source: PLoS One. 2022 Dec 15;17(12):e0278211. doi: 10.1371/journal.pone.0278211 (PMC9754604; doi:10.1371/journal.pone.0278211)
Supplement: S2 File — (ZIP) [file pone.0278211.s002.zip]

Archive with 133 entries (131 files):
- DATE2/Spatial distribution maps of geomorphological gradients in the Yellow River basin-DEM.gdb/
- DATE2/Spatial distribution maps of geomorphological gradients in the Yellow River basin-DEM.gdb/a00000001.freelist
- DATE2/Spatial distribution maps of geomorphological gradients in the Yellow River basin-DEM.gdb/a00000001.gdbindexes
- DATE2/Spatial distribution maps of geomorphological gradients in the Yellow River basin-DEM.gdb/a00000001.gdbtable
- DATE2/Spatial distribution maps of geomorphological gradients in the Yellow River basin-DEM.gdb/a00000001.gdbtablx
- DATE2/Spatial distribution maps of geomorphological gradients in the Yellow River basin-DEM.gdb/a00000001.TablesByName.atx
- DATE2/Spatial distribution maps of geomorphological gradients in the Yellow River basin-DEM.gdb/a00000002.gdbtable
- DATE2/Spatial distribution maps of geomorphological gradients in the Yellow River basin-DEM.gdb/a00000002.gdbtablx
- DATE2/Spatial distribution maps of geomorphological gradients in the Yellow River basin-DEM.gdb/a00000003.gdbindexes
- DATE2/Spatial distribution maps of geomorphological gradients in the Yellow River basin-DEM.gdb/a00000003.gdbtable
- DATE2/Spatial distribution maps of geomorphological gradients in the Yellow River basin-DEM.gdb/a00000003.gdbtablx
- DATE2/Spatial distribution maps of geomorphological gradients in the Yellow River basin-DEM.gdb/a00000004.CatItemsByPhysicalName.atx
- DATE2/Spatial distribution maps of geomorphological gradients in the Yellow River basin-DEM.gdb/a00000004.CatItemsByType.atx
- DATE2/Spatial distribution maps of geomorphological gradients in the Yellow River basin-DEM.gdb/a00000004.FDO_UUID.atx
- DATE2/Spatial distribution maps of geomorphological gradients in the Yellow River basin-DEM.gdb/a00000004.freelist
- DATE2/Spatial distribution maps of geomorphological gradients in the Yellow River basin-DEM.gdb/a00000004.gdbindexes
- DATE2/Spatial distribution maps of geomorphological gradients in the Yellow River basin-DEM.gdb/a00000004.gdbtable
- DATE2/Spatial distribution maps of geomorphological gradients in the Yellow River basin-DEM.gdb/a00000004.gdbtablx
- DATE2/Spatial distribution maps of geomorphological gradients in the Yellow River basin-DEM.gdb/a00000004.spx
- DATE2/Spatial distribution maps of geomorphological gradients in the Yellow River basin-DEM.gdb/a00000005.CatItemTypesByName.atx
- DATE2/Spatial distribution maps of geomorphological gradients in the Yellow River basin-DEM.gdb/a00000005.CatItemTypesByParentTypeID.atx
- DATE2/Spatial distribution maps of geomorphological gradients in the Yellow River basin-DEM.gdb/a00000005.CatItemTypesByUUID.atx
- DATE2/Spatial distribution maps of geomorphological gradients in the Yellow River basin-DEM.gdb/a00000005.gdbindexes
- DATE2/Spatial distribution maps of geomorphological gradients in the Yellow River basin-DEM.gdb/a00000005.gdbtable
- DATE2/Spatial distribution maps of geomorphological gradients in the Yellow River basin-DEM.gdb/a00000005.gdbtablx
- DATE2/Spatial distribution maps of geomorphological gradients in the Yellow River basin-DEM.gdb/a00000006.CatRelsByDestinationID.atx
- DATE2/Spatial distribution maps of geomorphological gradients in the Yellow River basin-DEM.gdb/a00000006.CatRelsByOriginID.atx
- DATE2/Spatial distribution maps of geomorphological gradients in the Yellow River basin-DEM.gdb/a00000006.CatRelsByType.atx
- DATE2/Spatial distribution maps of geomorphological gradients in the Yellow River basin-DEM.gdb/a00000006.FDO_UUID.atx
- DATE2/Spatial distribution maps of geomorphological gradients in the Yellow River basin-DEM.gdb/a00000006.freelist
- DATE2/Spatial distribution maps of geomorphological gradients in the Yellow River basin-DEM.gdb/a00000006.gdbindexes
- DATE2/Spatial distribution maps of geomorphological gradients in the Yellow River basin-DEM.gdb/a00000006.gdbtable
- DATE2/Spatial distribution maps of geomorphological gradients in the Yellow River basin-DEM.gdb/a00000006.gdbtablx
- DATE2/Spatial distribution maps of geomorphological gradients in the Yellow River basin-DEM.gdb/a00000007.CatRelTypesByBackwardLabel.atx
- DATE2/Spatial distribution maps of geomorphological gradients in the Yellow River basin-DEM.gdb/a00000007.CatRelTypesByDestItemTypeID.atx
- DATE2/Spatial distribution maps of geomorphological gradients in the Yellow River basin-DEM.gdb/a00000007.CatRelTypesByForwardLabel.atx
- DATE2/Spatial distribution maps of geomorphological gradients in the Yellow River basin-DEM.gdb/a00000007.CatRelTypesByName.atx
- DATE2/Spatial distribution maps of geomorphological gradients in the Yellow River basin-DEM.gdb/a00000007.CatRelTypesByOriginItemTypeID.atx
- DATE2/Spatial distribution maps of geomorphological gradients in the Yellow River basin-DEM.gdb/a00000007.CatRelTypesByUUID.atx
- DATE2/Spatial distribution maps of geomorphological gradients in the Yellow River basin-DEM.gdb/a00000007.gdbindexes
- DATE2/Spatial distribution maps of geomorphological gradients in the Yellow River basin-DEM.gdb/a00000007.gdbtable
- DATE2/Spatial distribution maps of geomorphological gradients in the Yellow River basin-DEM.gdb/a00000007.gdbtablx
- DATE2/Spatial distribution maps of geomorphological gradients in the Yellow River basin-DEM.gdb/a00000009.gdbindexes
- DATE2/Spatial distribution maps of geomorphological gradients in the Yellow River basin-DEM.gdb/a00000009.gdbtable
- DATE2/Spatial distribution maps of geomorphological gradients in the Yellow River basin-DEM.gdb/a00000009.gdbtablx
- DATE2/Spatial distribution maps of geomorphological gradients in the Yellow River basin-DEM.gdb/a00000009.spx
- DATE2/Spatial distribution maps of geomorphological gradients in the Yellow River basin-DEM.gdb/a0000000a.gdbindexes
- DATE2/Spatial distribution maps of geomorphological gradients in the Yellow River basin-DEM.gdb/a0000000a.gdbtable
- DATE2/Spatial distribution maps of geomorphological gradients in the Yellow River basin-DEM.gdb/a0000000a.gdbtablx
- DATE2/Spatial distribution maps of geomorphological gradients in the Yellow River basin-DEM.gdb/a0000000b.gdbindexes
- DATE2/Spatial distribution maps of geomorphological gradients in the Yellow River basin-DEM.gdb/a0000000b.gdbtable
- DATE2/Spatial distribution maps of geomorphological gradients in the Yellow River basin-DEM.gdb/a0000000b.gdbtablx
- DATE2/Spatial distribution maps of geomorphological gradients in the Yellow River basin-DEM.gdb/a0000000c.band_index.atx
- DATE2/Spatial distribution maps of geomorphological gradients in the Yellow River basin-DEM.gdb/a0000000c.blk_key_index.atx
- DATE2/Spatial distribution maps of geomorphological gradients in the Yellow River basin-DEM.gdb/a0000000c.col_index.atx
- DATE2/Spatial distribution maps of geomorphological gradients in the Yellow River basin-DEM.gdb/a0000000c.gdbindexes
- DATE2/Spatial distribution maps of geomorphological gradients in the Yellow River basin-DEM.gdb/a0000000c.gdbtable
- DATE2/Spatial distribution maps of geomorphological gradients in the Yellow River basin-DEM.gdb/a0000000c.gdbtablx
- DATE2/Spatial distribution maps of geomorphological gradients in the Yellow River basin-DEM.gdb/a0000000c.row_index.atx
- DATE2/Spatial distribution maps of geomorphological gradients in the Yellow River basin-DEM.gdb/a0000000d.gdbindexes
- DATE2/Spatial distribution maps of geomorphological gradients in the Yellow River basin-DEM.gdb/a0000000d.gdbtable
- DATE2/Spatial distribution maps of geomorphological gradients in the Yellow River basin-DEM.gdb/a0000000d.gdbtablx
- DATE2/Spatial distribution maps of geomorphological gradients in the Yellow River basin-DEM.gdb/a0000000e.gdbindexes
- DATE2/Spatial distribution maps of geomorphological gradients in the Yellow River basin-DEM.gdb/a0000000e.gdbtable
- DATE2/Spatial distribution maps of geomorphological gradients in the Yellow River basin-DEM.gdb/a0000000e.gdbtablx
- DATE2/Spatial distribution maps of geomorphological gradients in the Yellow River basin-DEM.gdb/gdb
- DATE2/Spatial distribution maps of geomorphological gradients in the Yellow River basin-DEM.gdb/timestamps
- DATE2/Spatial distribution maps of geomorphological gradients in the Yellow River basin-SLOP.gdb/
- DATE2/Spatial distribution maps of geomorphological gradients in the Yellow River basin-SLOP.gdb/a00000001.freelist
- DATE2/Spatial distribution maps of geomorphological gradients in the Yellow River basin-SLOP.gdb/a00000001.gdbindexes
- DATE2/Spatial distribution maps of geomorphological gradients in the Yellow River basin-SLOP.gdb/a00000001.gdbtable
- DATE2/Spatial distribution maps of geomorphological gradients in the Yellow River basin-SLOP.gdb/a00000001.gdbtablx
- DATE2/Spatial distribution maps of geomorphological gradients in the Yellow River basin-SLOP.gdb/a00000001.TablesByName.atx
- DATE2/Spatial distribution maps of geomorphological gradients in the Yellow River basin-SLOP.gdb/a00000002.gdbtable
- DATE2/Spatial distribution maps of geomorphological gradients in the Yellow River basin-SLOP.gdb/a00000002.gdbtablx
- DATE2/Spatial distribution maps of geomorphological gradients in the Yellow River basin-SLOP.gdb/a00000003.gdbindexes
- DATE2/Spatial distribution maps of geomorphological gradients in the Yellow River basin-SLOP.gdb/a00000003.gdbtable
- DATE2/Spatial distribution maps of geomorphological gradients in the Yellow River basin-SLOP.gdb/a00000003.gdbtablx
- DATE2/Spatial distribution maps of geomorphological gradients in the Yellow River basin-SLOP.gdb/a00000004.CatItemsByPhysicalName.atx
- DATE2/Spatial distribution maps of geomorphological gradients in the Yellow River basin-SLOP.gdb/a00000004.CatItemsByType.atx
- DATE2/Spatial distribution maps of geomorphological gradients in the Yellow River basin-SLOP.gdb/a00000004.FDO_UUID.atx
- DATE2/Spatial distribution maps of geomorphological gradients in the Yellow River basin-SLOP.gdb/a00000004.freelist
- DATE2/Spatial distribution maps of geomorphological gradients in the Yellow River basin-SLOP.gdb/a00000004.gdbindexes
- DATE2/Spatial distribution maps of geomorphological gradients in the Yellow River basin-SLOP.gdb/a00000004.gdbtable
- DATE2/Spatial distribution maps of geomorphological gradients in the Yellow River basin-SLOP.gdb/a00000004.gdbtablx
- DATE2/Spatial distribution maps of geomorphological gradients in the Yellow River basin-SLOP.gdb/a00000004.spx
- DATE2/Spatial distribution maps of geomorphological gradients in the Yellow River basin-SLOP.gdb/a00000005.CatItemTypesByName.atx
- DATE2/Spatial distribution maps of geomorphological gradients in the Yellow River basin-SLOP.gdb/a00000005.CatItemTypesByParentTypeID.atx
- DATE2/Spatial distribution maps of geomorphological gradients in the Yellow River basin-SLOP.gdb/a00000005.CatItemTypesByUUID.atx
- DATE2/Spatial distribution maps of geomorphological gradients in the Yellow River basin-SLOP.gdb/a00000005.gdbindexes
- DATE2/Spatial distribution maps of geomorphological gradients in the Yellow River basin-SLOP.gdb/a00000005.gdbtable
- DATE2/Spatial distribution maps of geomorphological gradients in the Yellow River basin-SLOP.gdb/a00000005.gdbtablx
- DATE2/Spatial distribution maps of geomorphological gradients in the Yellow River basin-SLOP.gdb/a00000006.CatRelsByDestinationID.atx
- DATE2/Spatial distribution maps of geomorphological gradients in the Yellow River basin-SLOP.gdb/a00000006.CatRelsByOriginID.atx
- DATE2/Spatial distribution maps of geomorphological gradients in the Yellow River basin-SLOP.gdb/a00000006.CatRelsByType.atx
- DATE2/Spatial distribution maps of geomorphological gradients in the Yellow River basin-SLOP.gdb/a00000006.FDO_UUID.atx
- DATE2/Spatial distribution maps of geomorphological gradients in the Yellow River basin-SLOP.gdb/a00000006.freelist
- DATE2/Spatial distribution maps of geomorphological gradients in the Yellow River basin-SLOP.gdb/a00000006.gdbindexes
- DATE2/Spatial distribution maps of geomorphological gradients in the Yellow River basin-SLOP.gdb/a00000006.gdbtable
- DATE2/Spatial distribution maps of geomorphological gradients in the Yellow River basin-SLOP.gdb/a00000006.gdbtablx
- DATE2/Spatial distribution maps of geomorphological gradients in the Yellow River basin-SLOP.gdb/a00000007.CatRelTypesByBackwardLabel.atx
- DATE2/Spatial distribution maps of geomorphological gradients in the Yellow River basin-SLOP.gdb/a00000007.CatRelTypesByDestItemTypeID.atx
- DATE2/Spatial distribution maps of geomorphological gradients in the Yellow River basin-SLOP.gdb/a00000007.CatRelTypesByForwardLabel.atx
- DATE2/Spatial distribution maps of geomorphological gradients in the Yellow River basin-SLOP.gdb/a00000007.CatRelTypesByName.atx
- DATE2/Spatial distribution maps of geomorphological gradients in the Yellow River basin-SLOP.gdb/a00000007.CatRelTypesByOriginItemTypeID.atx
- DATE2/Spatial distribution maps of geomorphological gradients in the Yellow River basin-SLOP.gdb/a00000007.CatRelTypesByUUID.atx
- DATE2/Spatial distribution maps of geomorphological gradients in the Yellow River basin-SLOP.gdb/a00000007.gdbindexes
- DATE2/Spatial distribution maps of geomorphological gradients in the Yellow River basin-SLOP.gdb/a00000007.gdbtable
- DATE2/Spatial distribution maps of geomorphological gradients in the Yellow River basin-SLOP.gdb/a00000007.gdbtablx
- DATE2/Spatial distribution maps of geomorphological gradients in the Yellow River basin-SLOP.gdb/a0000000f.gdbindexes
- DATE2/Spatial distribution maps of geomorphological gradients in the Yellow River basin-SLOP.gdb/a0000000f.gdbtable
- DATE2/Spatial distribution maps of geomorphological gradients in the Yellow River basin-SLOP.gdb/a0000000f.gdbtablx
- DATE2/Spatial distribution maps of geomorphological gradients in the Yellow River basin-SLOP.gdb/a0000000f.spx
- DATE2/Spatial distribution maps of geomorphological gradients in the Yellow River basin-SLOP.gdb/a00000010.gdbindexes
- DATE2/Spatial distribution maps of geomorphological gradients in the Yellow River basin-SLOP.gdb/a00000010.gdbtable
- DATE2/Spatial distribution maps of geomorphological gradients in the Yellow River basin-SLOP.gdb/a00000010.gdbtablx
- DATE2/Spatial distribution maps of geomorphological gradients in the Yellow River basin-SLOP.gdb/a00000011.gdbindexes
- DATE2/Spatial distribution maps of geomorphological gradients in the Yellow River basin-SLOP.gdb/a00000011.gdbtable
- DATE2/Spatial distribution maps of geomorphological gradients in the Yellow River basin-SLOP.gdb/a00000011.gdbtablx
- DATE2/Spatial distribution maps of geomorphological gradients in the Yellow River basin-SLOP.gdb/a00000012.band_index.atx
- DATE2/Spatial distribution maps of geomorphological gradients in the Yellow River basin-SLOP.gdb/a00000012.blk_key_index.atx
- DATE2/Spatial distribution maps of geomorphological gradients in the Yellow River basin-SLOP.gdb/a00000012.col_index.atx
- DATE2/Spatial distribution maps of geomorphological gradients in the Yellow River basin-SLOP.gdb/a00000012.gdbindexes
- DATE2/Spatial distribution maps of geomorphological gradients in the Yellow River basin-SLOP.gdb/a00000012.gdbtable
- DATE2/Spatial distribution maps of geomorphological gradients in the Yellow River basin-SLOP.gdb/a00000012.gdbtablx
- DATE2/Spatial distribution maps of geomorphological gradients in the Yellow River basin-SLOP.gdb/a00000012.row_index.atx
- DATE2/Spatial distribution maps of geomorphological gradients in the Yellow River basin-SLOP.gdb/a00000013.gdbindexes
- DATE2/Spatial distribution maps of geomorphological gradients in the Yellow River basin-SLOP.gdb/a00000013.gdbtable
- DATE2/Spatial distribution maps of geomorphological gradients in the Yellow River basin-SLOP.gdb/a00000013.gdbtablx
- DATE2/Spatial distribution maps of geomorphological gradients in the Yellow River basin-SLOP.gdb/gdb
- DATE2/Spatial distribution maps of geomorphological gradients in the Yellow River basin-SLOP.gdb/timestamps
- DATE2/The value of various ecosystem services of topographic gradient.xlsx
- DATE2/Variation of ecosystem service value with topographic gradient.xlsx
