# Supplementary material for: Temporal and spatial characteristics of grassland ecosystem service value and its topographic gradient effect in the Yellow River Basin
Source: PLoS One. 2022 Dec 15;17(12):e0278211. doi: 10.1371/journal.pone.0278211 (PMC9754604; doi:10.1371/journal.pone.0278211)
Supplement: S2 File — (ZIP) [file pone.0278211.s002.zip › DATE2/The value of various ecosystem services of topographic gradient.xlsx]

## Sheet: Sheet2
The value of various ecosystem services of topographic gradient
unit:×105yuan
topographic gradient	Level	Food production	Raw materials	water conservation	Soil conservation	waste disposal	Gas regulation	climate regulation	Biodiversity conservation	Entertainment
Topographic position index	Ⅰ	23.0945	19.3349	80.5622	120.306	81.6364	70.8948	83.7847	83.7847	46.726
	Ⅱ	25.5718	21.4088	89.2036	133.211	90.3931	78.4992	92.7718	92.7718	51.738
	Ⅲ	74.2246	62.1414	258.923	386.658	262.375	227.852	269.28	269.28	150.175
	Ⅳ	72.4262	60.6359	252.649	377.29	256.018	222.331	262.755	262.755	146.536
	Ⅴ	37.6327	31.5064	131.277	196.04	133.027	115.523	136.528	136.528	76.1404
Topographic relief	Ⅰ	44.29	37.0799	154.5	230.72	156.56	135.96	160.68	160.68	89.6098
	Ⅱ	67.9842	56.9169	237.154	354.15	240.316	208.695	246.64	246.64	137.549
	Ⅲ	85.246	71.3687	297.37	444.072	301.335	261.685	309.264	309.264	172.474
	Ⅳ	32.024	26.8108	111.711	166.822	113.201	98.306	116.18	116.18	64.7925
	Ⅴ	3.40558	2.8512	11.8799	17.7407	12.0383	10.4543	12.3551	12.3551	6.89036
DEM	Ⅰ	36.7547	30.7713	128.214	191.466	129.923	112.828	133.342	133.342	74.3639
	Ⅱ	80.5227	67.4143	280.893	419.467	284.638	247.186	292.129	292.129	162.918
	Ⅲ	83.7647	70.1286	292.202	436.355	296.098	257.138	303.89	303.89	169.477
	Ⅳ	29.6765	24.8454	103.522	154.593	104.903	91.0998	107.663	107.663	60.043
	Ⅴ	2.23111	1.86791	7.78294	11.6225	7.88672	6.84899	8.09426	8.09426	4.51411
Slope	Ⅰ	30.4889	25.5255	106.356	158.826	107.775	93.5937	110.611	110.611	61.6867
	Ⅱ	64.1377	53.6965	223.736	334.112	226.719	196.888	232.685	232.685	129.767
	Ⅲ	34.0692	28.523	118.846	177.477	120.431	104.584	123.6	123.6	68.9305
	Ⅳ	47.6657	39.9062	166.276	248.305	168.493	146.322	172.927	172.927	96.4397
	Ⅴ	56.5883	47.3763	197.401	294.785	200.033	173.713	205.297	205.297	114.492
