# Supplementary material for: Temporal and spatial characteristics of grassland ecosystem service value and its topographic gradient effect in the Yellow River Basin
Source: PLoS One. 2022 Dec 15;17(12):e0278211. doi: 10.1371/journal.pone.0278211 (PMC9754604; doi:10.1371/journal.pone.0278211)
Supplement: S2 File — (ZIP) [file pone.0278211.s002.zip › DATE2/Variation of ecosystem service value with topographic gradient.xlsx]

## Sheet: Export_Output
OBJECTID	地形位指数	地形起伏度	slope	dem	单价	价值总	食物生产	raw_materi	water_cons	soil_cons	waste_d	gas	climate_	biodivesty	enterm
2866	1.47699	48.4743	3.45168	0.126243	9961.6	49808	1835.38	1536.58	6402.46	9561.02	6487.84	5634.17	6658.55	6658.55	3713.41
2801	2.21837	4.39661	0.170418	0.394343	2796.5	33558	1236.86	1035.5	4314.56	6443.08	4372.08	3796.8	4487.12	4487.12	2502.44
2728	2.19911	4.47353	0.183636	1.59867	3083.94	49343	1818.57	1522.51	6343.78	9473.38	6428.36	5582.5	6597.52	6597.52	3679.4
2800	1.74067	75.6944	0.209263	1.97664	12599.4	100795	3714.21	3109.55	12956.5	19348.4	13129.3	11401.7	13474.8	13474.8	7514.8
2799	0.0288668	69.175	0.219078	4.12988	4439	8878	327.16	273.9	1141.26	1704.28	1156.48	1004.3	1186.92	1186.92	661.94
2727	2.32357	5.41693	0.235206	4.49812	5922.25	71067	2618.81	2192.48	9135.41	13642.2	9257.23	8039.11	9500.88	9500.88	5298.59
2726	1.93227	5.62787	0.270131	6.65939	2468	12340	454.85	380.8	1586.65	2369.4	1607.8	1396.25	1650.1	1650.1	920.25
2798	0.0297683	46.2269	5.6401	6.72377	13536	13536	498.78	417.58	1739.92	2598.28	1763.12	1531.13	1809.51	1809.51	1009.15
2725	0.0269902	80.0114	0.308619	9.08149	30412.5	60825	2241.25	1876.39	7818.31	11675.3	7922.55	6880.11	8131.03	8131.03	4534.61
2724	0.0336402	69.2512	6.15366	10.3354	13536	94752	3491.46	2923.06	12179.4	18188	12341.8	10717.9	12666.6	12666.6	7064.05
2656	1.95881	62.5796	0.401409	10.4207	2468	29616	1091.64	913.92	3807.96	5686.56	3858.72	3351	3960.24	3960.24	2208.6
2655	1.7619	77.0018	5.21803	12.9514	2468	22212	818.73	685.44	2855.97	4264.92	2894.04	2513.25	2970.18	2970.18	1656.45
2579	2.12795	5.76961	0.276915	13.2694	13536	13536	498.78	417.58	1739.92	2598.28	1763.12	1531.13	1809.51	1809.51	1009.15
2578	2.08713	5.85714	0.297301	15.1725	47289	236445	8712.35	7294.05	30392	45385.3	30797.2	26744.9	31607.6	31607.6	17627.3
2577	2.37145	7.20408	0.319817	17.799	13536	13536	498.78	417.58	1739.92	2598.28	1763.12	1531.13	1809.51	1809.51	1009.15
2494	2.10924	5.25333	0.320345	18.3314	13536	81216	2992.68	2505.48	10439.5	15589.7	10578.7	9186.78	10857.1	10857.1	6054.9
2576	0.0600724	93.2087	0.329346	18.9068	13536	54144	1995.12	1670.32	6959.68	10393.1	7052.48	6124.52	7238.04	7238.04	4036.6
2575	0.0538602	96.3504	7.04288	19.9592	21974.3	87897	3238.81	2711.55	11298.2	16871.9	11448.8	9942.37	11750	11750	6552.91
2493	2.2989	89.3685	0.321213	20.6515	20062.5	160500	5914.14	4951.34	20630.7	30808.5	20905.8	18155	21455.9	21455.9	11965.8
2492	2.16532	114.121	0.296965	21.8261	19130.1	267822	9868.77	8262.17	34425.9	51409.3	34884.9	30294.8	35802.9	35802.9	19967
2410	2.23364	96.4234	0.311609	22.8443	14261.2	171134	6306.01	5279.41	21997.6	32849.7	22290.9	19357.9	22877.4	22877.4	12758.6
2409	2.07084	97.5318	0.314187	24.7663	18974.8	151798	5593.49	4682.89	19512.2	29138.1	19772.3	17170.7	20292.6	20292.6	11317.1
2328	2.09556	82.7863	0.298077	26.4531	13536	40608	1496.34	1252.74	5219.76	7794.84	5289.36	4593.39	5428.53	5428.53	3027.45
2327	1.44037	89.6702	0.360992	26.6117	13536	13536	498.78	417.58	1739.92	2598.28	1763.12	1531.13	1809.51	1809.51	1009.15
2247	2.2618	6.69265	0.36481	27.1571	22238	66714	2458.29	2058.09	8575.44	12806	8689.77	7546.38	8918.46	8918.46	4973.76
2246	1.7016	82.2802	0.420879	27.2829	22238	222380	8194.3	6860.3	28584.8	42686.6	28965.9	25154.6	29728.2	29728.2	16579.2
2245	1.54606	77.995	0.396171	31.1036	22238	177904	6555.44	5488.24	22867.8	34149.3	23172.7	20123.7	23782.6	23782.6	13263.4
2162	1.08976	78.9627	0.433244	36.7316	15711.5	62846	2315.77	1938.77	8078.24	12063.5	8185.95	7108.85	8401.35	8401.35	4685.37
2074	1.03402	66.7939	0.359584	36.998	30545	91635	3376.5	2826.85	11778.5	17589.2	11935.6	10365.1	12249.7	12249.7	6831.53
1679	0.124	4.72611	0.19123	38.3912	13536	81216	2992.68	2505.48	10439.5	15589.7	10578.7	9186.78	10857.1	10857.1	6054.9
1984	0.522893	73.2995	0.347676	40.0429	4600	69000	2542.8	2128.8	8870.25	13246.4	8988.6	7805.85	9225.15	9225.15	5144.7
1680	0.291138	5.57478	0.281866	40.8938	13536	67680	2493.9	2087.9	8699.6	12991.4	8815.6	7655.65	9047.55	9047.55	5045.75
1888	0.301993	86.04	0.565571	43.4761	22238	44476	1638.86	1372.06	5716.96	8537.32	5793.18	5030.92	5945.64	5945.64	3315.84
1787	0.357589	3.98005	0.478389	43.7225	13536	67680	2493.9	2087.9	8699.6	12991.4	8815.6	7655.65	9047.55	9047.55	5045.75
1785	0.298877	65.8654	0.233151	43.9607	13536	135360	4987.8	4175.8	17399.2	25982.8	17631.2	15311.3	18095.1	18095.1	10091.5
1786	0.27535	3.96522	0.275001	44.1293	13536	40608	1496.34	1252.74	5219.76	7794.84	5289.36	4593.39	5428.53	5428.53	3027.45
1784	0.258052	64.396	0.224831	45.1348	16210.6	210738	7765.26	6501.1	27088	40451.4	27449.2	23837.4	28171.4	28171.4	15711
1675	0.0524969	55.0297	0.20367	47.702	13536	27072	997.56	835.16	3479.84	5196.56	3526.24	3062.26	3619.02	3619.02	2018.3
1676	0.0709419	4.28509	0.218638	47.7301	13536	40608	1496.34	1252.74	5219.76	7794.84	5289.36	4593.39	5428.53	5428.53	3027.45
1678	0.122027	3.88543	0.309675	48.0938	13536	13536	498.78	417.58	1739.92	2598.28	1763.12	1531.13	1809.51	1809.51	1009.15
1674	0.07761	47.6286	0.26468	48.7412	36287	108861	4011.21	3358.23	13992.6	20895.6	14179.1	12313.5	14552.3	14552.3	8115.69
1677	0.190519	3.53563	0.278276	48.7419	13536	54144	1995.12	1670.32	6959.68	10393.1	7052.48	6124.52	7238.04	7238.04	4036.6
1573	0.455616	3.63527	0.194294	51.5089	43598	217990	8032.3	6724.75	28019.7	41842.8	28393.3	24657.4	29140.5	29140.5	16251.4
1576	2.05207	3.80592	0.173802	51.6	22238	222380	8194.3	6860.3	28584.8	42686.6	28965.9	25154.6	29728.2	29728.2	16579.2
1572	0.0680931	3.43176	0.207254	52.0646	43598	305186	11245.2	9414.65	39227.6	58579.8	39750.6	34520.3	40796.7	40796.7	22752
1575	1.8567	3.38872	0.238984	52.2261	22238	22238	819.43	686.03	2858.48	4268.66	2896.59	2515.46	2972.82	2972.82	1657.92
1574	0.805511	3.59669	0.222481	52.5107	43598	174392	6425.84	5379.8	22415.8	33474.2	22714.6	19725.9	23312.4	23312.4	13001.1
1571	0.0656179	3.57398	0.216655	52.9699	43598	130794	4819.38	4034.85	16811.8	25105.6	17036	14794.4	17484.3	17484.3	9750.84
1467	0.0565606	3.89316	0.210465	54.0218	30921	185526	6836.04	5723.16	23846.6	35611	24164.6	20985	24800.5	24800.5	13831
1468	0.0651823	3.42916	0.180735	54.5977	47289	47289	1742.47	1458.81	6078.39	9077.06	6159.43	5348.98	6321.52	6321.52	3525.46
1569	0.0622346	34.5263	0.218126	55.2587	44336.2	221681	8168.31	6838.61	28494.2	42551.3	28874.1	25074.9	29633.9	29633.9	16526.6
1469	0.0993191	3.57495	0.159795	55.5913	39105	156420	5763.62	4825.34	20105.7	30024.4	20373.7	17693	20909.9	20909.9	11661.3
1681	0.237701	3.51461	1.19917	56.0074	16786.1	117503	4329.75	3624.89	15103.7	22554.9	15305.1	13291.3	15707.8	15707.8	8760.13
1466	0.0596213	3.34934	0.201431	56.0208	30921	92763	3418.02	2861.58	11923.3	17805.5	12082.3	10492.5	12400.2	12400.2	6915.51
1471	1.78351	2.78791	0.404315	56.2613	43598	130794	4819.38	4034.85	16811.8	25105.6	17036	14794.4	17484.3	17484.3	9750.84
1570	0.0604142	4.48153	0.212511	56.6253	43598	87196	3212.92	2689.9	11207.9	16737.1	11357.3	9862.94	11656.2	11656.2	6500.56
1470	1.99221	3.14631	0.206611	56.6498	30921	61842	2278.68	1907.72	7948.88	11870.3	8054.86	6995	8266.82	8266.82	4610.34
1568	0.0645606	66.7282	0.295432	57.2898	43598	348784	12851.7	10759.6	44831.5	66948.4	45429.3	39451.8	46624.8	46624.8	26002.2
1363	0.0671758	3.64262	0.241121	58.0849	13536	54144	1995.12	1670.32	6959.68	10393.1	7052.48	6124.52	7238.04	7238.04	4036.6
1366	1.71462	4.10263	0.185212	59.1938	13536	81216	2992.68	2505.48	10439.5	15589.7	10578.7	9186.78	10857.1	10857.1	6054.9
1362	0.070772	4.00865	0.214919	59.6081	22228.5	88914	3276.24	2742.88	11428.7	17066.9	11581.1	10057.3	11885.8	11885.8	6628.64
1364	0.0627251	3.63135	0.232588	59.7245	13536	108288	3990.24	3340.64	13919.4	20786.2	14105	12249	14476.1	14476.1	8073.2
1365	1.46081	4.01461	0.209482	59.8747	13536	94752	3491.46	2923.06	12179.4	18188	12341.8	10717.9	12666.6	12666.6	7064.05
1465	0.0642642	120.733	0.234378	60.4068	30921	185526	6836.04	5723.16	23846.6	35611	24164.6	20985	24800.5	24800.5	13831
1985	0.867195	75.9064	1.78781	61.439	4600	32200	1186.64	993.44	4139.45	6181.63	4194.68	3642.73	4305.07	4305.07	2400.86
1250	0.076406	3.33784	0.198662	62.6703	43655.2	261931	9651.43	8080.23	33667.7	50277.1	34116.6	29627.6	35014.4	35014.4	19527.3
1361	0.0712611	4.20866	0.216098	63.3391	47594.8	428353	15783.6	13214.1	55058.9	82221.3	55793	48451.8	57261.3	57261.3	31934.1
1251	0.0828335	3.24014	0.254338	63.9285	37631.3	112894	4159.84	3482.64	14511	21669.8	14704.5	12769.7	15091.5	15091.5	8416.39
1252	2.31691	3.50144	0.28512	64.0431	13536	54144	1995.12	1670.32	6959.68	10393.1	7052.48	6124.52	7238.04	7238.04	4036.6
1249	0.0667971	3.55862	0.18775	64.4951	13536	81216	2992.68	2505.48	10439.5	15589.7	10578.7	9186.78	10857.1	10857.1	6054.9
1788	0.221159	4.66418	1.91548	64.4952	13536	54144	1995.12	1670.32	6959.68	10393.1	7052.48	6124.52	7238.04	7238.04	4036.6
1464	0.0637927	100.884	0.201182	65.0954	26574.8	106299	3916.8	3279.16	13663.2	20403.8	13845.4	12023.6	14209.7	14209.7	7924.66
2163	2.17573	88.2198	1.91458	65.5122	13536	13536	498.78	417.58	1739.92	2598.28	1763.12	1531.13	1809.51	1809.51	1009.15
1682	0.213831	4.84134	0.531171	66.2884	31699.9	221899	8176.37	6845.33	28522.2	42593.1	28902.5	25099.5	29663	29663	16542.8
1360	0.0678467	3.95969	0.234918	66.3463	49679	248395	9152.65	7662.65	31927.8	47678.8	32353.5	28096.4	33204.9	33204.9	18518.1
1131	0.0723849	3.12036	0.192946	66.629	43598	87196	3212.92	2689.9	11207.9	16737.1	11357.3	9862.94	11656.2	11656.2	6500.56
1130	0.0677252	3.24721	0.186368	66.8984	47289	47289	1742.47	1458.81	6078.39	9077.06	6159.43	5348.98	6321.52	6321.52	3525.46
1248	0.0657968	4.77152	0.195417	67.2589	13536	135360	4987.8	4175.8	17399.2	25982.8	17631.2	15311.3	18095.1	18095.1	10091.5
1359	0.0699677	142.638	0.244278	68.0921	13536	27072	997.56	835.16	3479.84	5196.56	3526.24	3062.26	3619.02	3619.02	2018.3
1132	1.7604	3.22631	0.215436	68.2146	43598	87196	3212.92	2689.9	11207.9	16737.1	11357.3	9862.94	11656.2	11656.2	6500.56
1358	0.0743378	116.263	0.214004	68.4827	13536	40608	1496.34	1252.74	5219.76	7794.84	5289.36	4593.39	5428.53	5428.53	3027.45
1005	1.53198	3.85118	0.170079	68.9344	13536	67680	2493.9	2087.9	8699.6	12991.4	8815.6	7655.65	9047.55	9047.55	5045.75
1129	0.0670002	3.44249	0.182085	68.955	45443.5	90887	3348.93	2803.76	11682.3	17445.6	11838.1	10280.5	12149.6	12149.6	6775.74
1247	0.0686255	4.43902	0.206938	69.08	13536	108288	3990.24	3340.64	13919.4	20786.2	14105	12249	14476.1	14476.1	8073.2
1128	0.0673291	3.88757	0.187613	70.2723	43598	43598	1606.46	1344.95	5603.94	8368.55	5678.66	4931.47	5828.1	5828.1	3250.28
1891	0.200899	31.0375	0.402436	71.242	36287	580592	21393.1	17910.6	74627	111443	75622.1	65671.8	77612.2	77612.2	43283.7
1003	0.070636	4.08782	0.232824	71.4847	13536	40608	1496.34	1252.74	5219.76	7794.84	5289.36	4593.39	5428.53	5428.53	3027.45
1246	0.071412	3.92941	0.273254	71.6917	13536	108288	3990.24	3340.64	13919.4	20786.2	14105	12249	14476.1	14476.1	8073.2
1004	0.0656294	3.94326	0.194464	71.8358	13536	67680	2493.9	2087.9	8699.6	12991.4	8815.6	7655.65	9047.55	9047.55	5045.75
1889	0.453644	93.7959	2.48458	71.885	36287	471731	17381.9	14552.3	60634.5	90547.5	61442.9	53358.4	63059.9	63059.9	35168
1127	0.0688881	3.56198	0.196134	73.3943	43598	130794	4819.38	4034.85	16811.8	25105.6	17036	14794.4	17484.3	17484.3	9750.84
1789	0.0972706	6.71504	2.19734	73.4896	16019.6	112137	4132.02	3459.34	14414	21524.8	14606.2	12684.3	14990.5	14990.5	8360.07
1245	0.0838545	101.937	0.247631	74.1628	13536	67680	2493.9	2087.9	8699.6	12991.4	8815.6	7655.65	9047.55	9047.55	5045.75
1002	0.0770094	4.27634	0.229856	74.6396	13536	67680	2493.9	2087.9	8699.6	12991.4	8815.6	7655.65	9047.55	9047.55	5045.75
1126	0.071816	3.14048	0.218713	76.2659	43598	43598	1606.46	1344.95	5603.94	8368.55	5678.66	4931.47	5828.1	5828.1	3250.28
1244	0.0810601	99.4302	0.24437	77.3626	13536	67680	2493.9	2087.9	8699.6	12991.4	8815.6	7655.65	9047.55	9047.55	5045.75
1683	0.306363	15.4154	0.502577	78.2202	24911.5	49823	1835.85	1536.99	6404.11	9563.47	6489.5	5635.62	6660.27	6660.27	3714.38
1001	0.0776445	4.64507	0.249423	78.4114	13536	81216	2992.68	2505.48	10439.5	15589.7	10578.7	9186.78	10857.1	10857.1	6054.9
1125	0.0770003	4.2491	0.213287	80.7789	43598	43598	1606.46	1344.95	5603.94	8368.55	5678.66	4931.47	5828.1	5828.1	3250.28
1790	0.134468	23.6463	1.77264	81.4771	13536	54144	1995.12	1670.32	6959.68	10393.1	7052.48	6124.52	7238.04	7238.04	4036.6
1000	0.0828526	4.09788	0.248966	83.247	13536	54144	1995.12	1670.32	6959.68	10393.1	7052.48	6124.52	7238.04	7238.04	4036.6
1124	0.0781537	3.71424	0.185042	84.4987	29358	88074	3245.32	2717.01	11320.9	16905.9	11471.8	9962.39	11773.7	11773.7	6566.12
999	0.0851575	4.50551	0.274638	86.1399	13536	54144	1995.12	1670.32	6959.68	10393.1	7052.48	6124.52	7238.04	7238.04	4036.6
998	0.0913729	9.31614	0.24301	87.7809	13536	67680	2493.9	2087.9	8699.6	12991.4	8815.6	7655.65	9047.55	9047.55	5045.75
2075	1.17209	78.6646	2.55324	89.1752	43598	43598	1606.46	1344.95	5603.94	8368.55	5678.66	4931.47	5828.1	5828.1	3250.28
1793	0.293374	30.4838	0.301479	89.7535	13536	13536	498.78	417.58	1739.92	2598.28	1763.12	1531.13	1809.51	1809.51	1009.15
997	0.0868595	13.4867	0.268546	92.0572	13536	40608	1496.34	1252.74	5219.76	7794.84	5289.36	4593.39	5428.53	5428.53	3027.45
1123	0.0757068	3.47224	0.276479	92.7921	43598	87196	3212.92	2689.9	11207.9	16737.1	11357.3	9862.94	11656.2	11656.2	6500.56
1122	0.0929074	3.8607	0.240909	97.7995	44213.2	265279	9774.77	8183.56	34098.1	50919.8	34552.7	30006.3	35462	35462	19776.9
1792	0.404775	22.3429	1.33428	101.41	22228.5	88914	3276.24	2742.88	11428.7	17066.9	11581.1	10057.3	11885.8	11885.8	6628.64
1121	0.0916461	3.75045	0.221926	101.993	47289	94578	3484.94	2917.62	12156.8	18154.1	12318.9	10698	12643	12643	7050.92
1986	1.25125	6.32172	2.66785	102.431	9068	90680	3341.5	2797.5	11656.3	17406.8	11811.8	10257.6	12122.6	12122.6	6760.65
1794	0.608791	16.2685	0.486276	105.72	13536	54144	1995.12	1670.32	6959.68	10393.1	7052.48	6124.52	7238.04	7238.04	4036.6
996	0.0929385	6.4286	0.692057	106.272	36125.4	289003	10649	8915.39	37147.6	55473.7	37642.9	32689.8	38633.4	38633.4	21545.6
993	0.127159	8.47882	0.246637	107.062	48648.8	632435	23303.4	19509.8	81290.9	121394	82374.8	71536	84542.5	84542.5	47148.7
1791	0.550431	27.2049	2.45387	107.798	22228.5	88914	3276.24	2742.88	11428.7	17066.9	11581.1	10057.3	11885.8	11885.8	6628.64
994	0.204789	4.11523	0.486575	109.424	42026.4	588370	21679.7	18150.5	75626.9	112936	76635.2	66551.7	78652	78652	43863.6
1120	0.0903022	4.45459	0.242229	110.591	46058.7	276352	10182.8	8525.14	35521.4	53045.3	35995	31258.9	36942.3	36942.3	20602.4
992	0.0967436	25.1618	0.246953	113.079	42146	674336	24847.3	20802.4	86676.6	129437	87832.3	76275.4	90143.7	90143.7	50272.4
1892	0.340219	62.7043	1.81069	117.684	36287	399157	14707.8	12313.5	51306.1	76617.1	51990.2	45149.4	53358.4	53358.4	29757.5
1119	0.0984075	17.0448	0.222022	119.859	44125.3	308877	11381.2	9528.51	39702	59288.4	40231.4	34937.8	41290.1	41290.1	23027.1
995	0.152888	4.09441	1.02231	126.345	42983	601762	22173.2	18563.6	77348.3	115507	78379.6	68066.5	80442.2	80442.2	44861.9
1118	0.0995729	49.8614	0.293726	131.318	46058.7	138176	5091.4	4262.57	17760.7	26522.7	17997.5	15629.4	18471.1	18471.1	10301.2
1685	0.398566	6.78685	1.16735	133.598	13536	108288	3990.24	3340.64	13919.4	20786.2	14105	12249	14476.1	14476.1	8073.2
991	0.100167	42.9138	0.690308	136.679	36287	471731	17381.9	14552.3	60634.5	90547.5	61442.9	53358.4	63059.9	63059.9	35168
1684	0.404133	8.68652	1.63138	138.29	13536	94752	3491.46	2923.06	12179.4	18188	12341.8	10717.9	12666.6	12666.6	7064.05
1895	0.53481	38.5029	0.911359	138.353	36287	72574	2674.14	2238.82	9328.38	13930.4	9452.76	8208.98	9701.52	9701.52	5410.46
1686	0.474954	19.315	0.989158	138.738	13536	94752	3491.46	2923.06	12179.4	18188	12341.8	10717.9	12666.6	12666.6	7064.05
756	0.217828	24.6205	0.665567	147.976	43598	174392	6425.84	5379.8	22415.8	33474.2	22714.6	19725.9	23312.4	23312.4	13001.1
755	0.179903	41.2257	0.859088	153.71	43598	130794	4819.38	4034.85	16811.8	25105.6	17036	14794.4	17484.3	17484.3	9750.84
1893	0.344598	5.57423	3.06193	156.36	36287	326583	12033.6	10074.7	41977.7	62686.7	42537.4	36940.4	43656.8	43656.8	24347.1
757	0.582407	10.6435	0.883798	157.493	43598	174392	6425.84	5379.8	22415.8	33474.2	22714.6	19725.9	23312.4	23312.4	13001.1
1890	0.360188	8.57736	5.00527	158.302	35331.8	565309	20830	17439.1	72662.6	108510	73631.5	63943.2	75569.2	75569.2	42144.3
1894	0.605097	23.9467	2.14984	158.656	36287	36287	1337.07	1119.41	4664.19	6965.19	4726.38	4104.49	4850.76	4850.76	2705.23
873	0.306295	29.6564	1.28206	160.736	21780.7	196026	7223.15	6047.28	25197.1	37627.6	25533	22173.4	26205	26205	14614.3
878	1.66954	40.794	0.856085	161.496	19372.1	232465	8565.84	7171.42	29880.9	44622.1	30279.3	26295.2	31076.2	31076.2	17330.9
874	0.442348	25.5957	1.65367	161.969	24499	367485	13540.9	11336.6	47235.8	70538.8	47865.7	41567.5	49125.3	49125.3	27396.8
875	0.5054	14.8085	2.69867	169.75	25871.4	413943	15252.8	12769.8	53207.6	79456.6	53917	46822.7	55335.9	55335.9	30860.4
1117	0.116839	79.1408	1.39205	171.599	30921	30921	1139.34	953.86	3974.44	5935.16	4027.43	3497.5	4133.41	4133.41	2305.17
2076	1.01976	5.6449	5.7714	173.905	47289	47289	1742.47	1458.81	6078.39	9077.06	6159.43	5348.98	6321.52	6321.52	3525.46
1687	0.891191	14.5217	1.50944	174.58	13536	135360	4987.8	4175.8	17399.2	25982.8	17631.2	15311.3	18095.1	18095.1	10091.5
1896	0.559692	25.8835	2.3364	174.624	36287	72574	2674.14	2238.82	9328.38	13930.4	9452.76	8208.98	9701.52	9701.52	5410.46
1992	0.740568	133.271	1.06821	177.695	13536	94752	3491.46	2923.06	12179.4	18188	12341.8	10717.9	12666.6	12666.6	7064.05
1897	0.975536	10.5924	1.80524	182.558	36287	254009	9359.49	7835.87	32649.3	48756.3	33084.7	28731.4	33955.3	33955.3	18936.6
1987	0.526558	23.3651	4.83732	183.804	12940.3	194104	7152.44	5988.04	24950.2	37259	25282.9	21956.2	25948.2	25948.2	14471.1
990	0.174703	64.3852	1.90728	185.441	36287	362870	13370.7	11194.1	46641.9	69651.9	47263.8	41044.9	48507.6	48507.6	27052.3
1797	2.33525	49.6656	1.54849	185.541	13536	13536	498.78	417.58	1739.92	2598.28	1763.12	1531.13	1809.51	1809.51	1009.15
1988	0.23646	34.4452	3.66187	185.621	9068	72544	2673.2	2238	9325.08	13925.5	9449.44	8206.08	9698.08	9698.08	5408.52
2164	1.98749	6.96679	4.16453	187.6	13536	13536	498.78	417.58	1739.92	2598.28	1763.12	1531.13	1809.51	1809.51	1009.15
1993	1.96411	45.5004	0.794914	193.09	13536	108288	3990.24	3340.64	13919.4	20786.2	14105	12249	14476.1	14476.1	8073.2
1796	0.830004	6.44722	2.78015	201.714	13536	27072	997.56	835.16	3479.84	5196.56	3526.24	3062.26	3619.02	3619.02	2018.3
1688	2.45534	12.4498	2.23158	204.106	13536	81216	2992.68	2505.48	10439.5	15589.7	10578.7	9186.78	10857.1	10857.1	6054.9
876	0.495891	19.9274	3.16977	205.196	24493.8	391900	14440.7	12089.8	50374.5	75225.9	51046.1	44329.5	52389.5	52389.5	29217.2
877	0.208042	35.9342	3.11284	207.584	23615.7	377851	13923	11656.5	48568.8	72529.3	49216.3	42740.5	50511.6	50511.6	28169.9
754	0.205399	39.2434	1.99093	219.97	22238	22238	819.43	686.03	2858.48	4268.66	2896.59	2515.46	2972.82	2972.82	1657.92
1689	1.97498	18.6237	2.26754	224.473	13536	27072	997.56	835.16	3479.84	5196.56	3526.24	3062.26	3619.02	3619.02	2018.3
989	0.362148	65.9458	3.24264	225.135	33606.5	504097	18574.5	15550.8	64794.8	96760.2	65658.7	57019.5	67386.6	67386.6	37581
1991	0.705434	83.7148	3.78553	226.943	13536	203040	7481.7	6263.7	26098.8	38974.2	26446.8	22966.9	27142.7	27142.7	15137.3
1577	2.22919	4.13329	2.41528	238.75	23803.7	380859	14033.9	11749.3	48955.6	73107	49608.3	43080.9	50913.8	50913.8	28394.3
642	0.693408	56.1281	2.35947	240.783	49679	347753	12813.7	10727.7	44698.9	66750.4	45294.9	39335	46486.9	46486.9	25925.3
872	0.265212	42.8328	2.05315	250.808	25177.1	377656	13915.8	11650.4	48543.4	72491.4	49190.6	42718.2	50485.2	50485.2	28155.2
1795	0.690774	4.57852	4.14238	250.843	13536	27072	997.56	835.16	3479.84	5196.56	3526.24	3062.26	3619.02	3619.02	2018.3
1690	1.89774	26.7428	2.53209	260.109	4600	27600	1017.12	851.52	3548.1	5298.54	3595.44	3122.34	3690.06	3690.06	2057.88
1899	1.33473	22.1718	3.51249	265.199	36287	471731	17381.9	14552.3	60634.5	90547.5	61442.9	53358.4	63059.9	63059.9	35168
531	0.626494	38.1627	1.75303	265.255	36287	181435	6685.35	5597.05	23320.9	34825.9	23631.9	20522.5	24253.8	24253.8	13526.2
2077	0.729444	32.7579	8.13515	265.828	22238	44476	1638.86	1372.06	5716.96	8537.32	5793.18	5030.92	5945.64	5945.64	3315.84
1898	1.04825	28.2962	4.08894	266.977	36287	181435	6685.35	5597.05	23320.9	34825.9	23631.9	20522.5	24253.8	24253.8	13526.2
1994	2.1294	13.5676	2.72085	268.64	13536	108288	3990.24	3340.64	13919.4	20786.2	14105	12249	14476.1	14476.1	8073.2
1798	2.30453	32.9198	4.20693	282.189	30921	30921	1139.34	953.86	3974.44	5935.16	4027.43	3497.5	4133.41	4133.41	2305.17
530	0.384598	85.5533	1.90215	283.785	36287	362870	13370.7	11194.1	46641.9	69651.9	47263.8	41044.9	48507.6	48507.6	27052.3
1116	0.262176	78.3555	3.951	285.599	47289	47289	1742.47	1458.81	6078.39	9077.06	6159.43	5348.98	6321.52	6321.52	3525.46
758	1.10082	8.31333	3.63785	289.353	43598	87196	3212.92	2689.9	11207.9	16737.1	11357.3	9862.94	11656.2	11656.2	6500.56
1989	0.223415	58.5018	7.04879	289.652	8509.5	136152	5017.14	4200.34	17501.6	26135.8	17735	15401.4	18201.7	18201.7	10150.9
1900	1.67901	50.9276	3.20642	305.343	36287	145148	5348.28	4477.64	18656.8	27860.8	18905.5	16418	19403	19403	10820.9
2081	2.22997	116.34	5.55051	314.256	36287	108861	4011.21	3358.23	13992.6	20895.6	14179.1	12313.5	14552.3	14552.3	8115.69
871	0.419141	54.2852	2.36702	314.962	22238	266856	9833.16	8232.36	34301.8	51223.9	34759.1	30185.5	35673.8	35673.8	19895
641	0.444128	44.6548	2.97341	315.614	49679	99358	3661.06	3065.06	12771.1	19071.5	12941.4	11238.6	13282	13282	7407.24
987	0.744438	157.732	5.24644	316.344	36287	580592	21393.1	17910.6	74627	111443	75622.1	65671.8	77612.2	77612.2	43283.7
988	0.534467	102.511	5.08766	326.708	36287	508018	18719	15671.7	65298.7	97512.7	66169.3	57462.9	67910.6	67910.6	37873.2
1799	2.28952	18.9494	4.50164	327.383	13536	13536	498.78	417.58	1739.92	2598.28	1763.12	1531.13	1809.51	1809.51	1009.15
870	0.486245	58.2928	3.34224	334.354	28259	197813	7288.93	6102.35	25426.5	37970.2	25765.5	22375.3	26443.6	26443.6	14747.4
639	0.701523	48.3301	3.47416	336.42	38965.4	389654	14357.6	12020.3	50084.6	74793.1	50752.4	44074.5	52088	52088	29049.1
857	1.08515	4.51351	0.455372	337.13	45443.5	90887	3348.93	2803.76	11682.3	17445.6	11838.1	10280.5	12149.6	12149.6	6775.74
739	0.428645	4.86973	0.371154	337.414	13536	40608	1496.34	1252.74	5219.76	7794.84	5289.36	4593.39	5428.53	5428.53	3027.45
738	0.220995	3.8603	0.246671	339.682	13536	13536	498.78	417.58	1739.92	2598.28	1763.12	1531.13	1809.51	1809.51	1009.15
753	0.389549	33.8139	3.20384	343.444	22238	22238	819.43	686.03	2858.48	4268.66	2896.59	2515.46	2972.82	2972.82	1657.92
856	0.224932	6.80409	0.446691	345.088	47289	94578	3484.94	2917.62	12156.8	18154.1	12318.9	10698	12643	12643	7050.92
736	0.224393	5.31209	0.235188	345.374	13536	27072	997.56	835.16	3479.84	5196.56	3526.24	3062.26	3619.02	3619.02	2018.3
2082	1.94609	100.391	4.89282	345.711	36287	181435	6685.35	5597.05	23320.9	34825.9	23631.9	20522.5	24253.8	24253.8	13526.2
1578	2.04468	1.77778	5.95289	347.825	28500.8	456012	16803	14067.6	58615.3	87532.2	59396.8	51581.4	60959.9	60959.9	33996.9
737	0.208031	3.51153	0.325017	348.341	19331	173979	6410.7	5367.06	22362.8	33395.2	22661	19679.3	23257.3	23257.3	12970.4
855	0.24194	3.93892	0.294568	351.409	45443.5	90887	3348.93	2803.76	11682.3	17445.6	11838.1	10280.5	12149.6	12149.6	6775.74
977	0.47645	6.47133	0.259126	351.931	8439.1	84391	3109.77	2603.5	10848	16199.8	10992.7	9546.27	11282	11282	6291.82
761	1.65669	108.052	4.68408	352.164	46919.9	469199	17288.7	14474.2	60309.5	90062.1	61113.5	53072.3	62721.8	62721.8	34979.4
735	0.208629	7.88486	0.219882	353.223	17013	85065	3134.46	2624.18	10934.1	16328.3	11079.9	9622.02	11371.5	11371.5	6341.77
638	0.59739	70.5484	3.20472	356.644	39263	353367	13020.5	10900.9	45420.4	67827.9	46026.1	39970	47237.3	47237.3	26343.8
976	0.214456	9.5964	0.449136	359.993	12765	204240	7525.92	6300.77	26253.3	39204.9	26603.4	23102.9	27303.4	27303.4	15226.8
974	0.265963	16.5225	0.76942	361.68	29585.7	266271	9811.35	8214.18	34225.6	51110.3	34682	30118.6	35594.7	35594.7	19850.8
2165	1.84604	24.6846	8.48506	362.613	13536	27072	997.56	835.16	3479.84	5196.56	3526.24	3062.26	3619.02	3619.02	2018.3
854	0.220766	4.13191	0.527095	362.985	43598	43598	1606.46	1344.95	5603.94	8368.55	5678.66	4931.47	5828.1	5828.1	3250.28
620	0.352949	10.5126	0.375626	364.778	39156.7	548194	20199.4	16911.1	70462.8	105224	71402.3	62007.3	73281.3	73281.3	40868.4
853	0.257352	8.49964	0.25453	365.123	43598	43598	1606.46	1344.95	5603.94	8368.55	5678.66	4931.47	5828.1	5828.1	3250.28
1691	2.06552	27.8283	6.04855	369.256	4600	36800	1356.16	1135.36	4730.8	7064.72	4793.92	4163.12	4920.08	4920.08	2743.84
975	0.248229	8.86432	0.54885	370.221	30255.8	302558	11148.4	9333.59	38889.8	58075.4	39408.4	34223.1	40445.4	40445.4	22556.1
734	0.209846	10.571	0.38027	370.456	30921	123684	4557.36	3815.44	15897.8	23740.6	16109.7	13990	16533.6	16533.6	9220.68
2078	0.731504	68.7944	8.43818	370.766	22238	66714	2458.29	2058.09	8575.44	12806	8689.77	7546.38	8918.46	8918.46	4973.76
640	0.541443	40.3308	4.56354	372.035	47447	569364	20979.4	17564.1	73184	109288	74159.8	64401.9	76111.3	76111.3	42446.7
852	0.220411	12.5428	0.304509	376.692	43598	43598	1606.46	1344.95	5603.94	8368.55	5678.66	4931.47	5828.1	5828.1	3250.28
1995	2.17888	9.9136	4.27908	378.395	13536	121824	4489.02	3758.22	15659.3	23384.5	15868.1	13780.2	16285.6	16285.6	9082.35
619	0.239512	9.81582	0.491268	380.414	41309	660944	24353.9	20389.3	84955.3	126867	86088	74760.6	88353.5	88353.5	49274
1106	0.351044	8.17622	0.413895	382.348	30921	185526	6836.04	5723.16	23846.6	35611	24164.6	20985	24800.5	24800.5	13831
1107	1.05419	4.01547	1.24964	382.834	30921	123684	4557.36	3815.44	15897.8	23740.6	16109.7	13990	16533.6	16533.6	9220.68
532	0.526666	22.4636	3.51627	383.222	36287	181435	6685.35	5597.05	23320.9	34825.9	23631.9	20522.5	24253.8	24253.8	13526.2
1243	0.0816668	135.503	9.12387	383.924	13536	40608	1496.34	1252.74	5219.76	7794.84	5289.36	4593.39	5428.53	5428.53	3027.45
424	0.921382	108.971	3.96428	383.995	36287	217722	8022.42	6716.46	27985.1	41791.1	28358.3	24626.9	29104.6	29104.6	16231.4
507	0.277477	7.41673	0.365714	384.288	43598	217990	8032.3	6724.75	28019.7	41842.8	28393.3	24657.4	29140.5	29140.5	16251.4
740	0.583513	4.01406	2.00553	384.328	13536	13536	498.78	417.58	1739.92	2598.28	1763.12	1531.13	1809.51	1809.51	1009.15
1105	0.252321	8.33138	0.310125	385.589	20490	102450	3775.02	3160.46	13168.6	19665.2	13344.2	11588.4	13695.4	13695.4	7637.79
508	0.75819	7.83748	0.550959	391.383	43598	130794	4819.38	4034.85	16811.8	25105.6	17036	14794.4	17484.3	17484.3	9750.84
733	0.243076	12.2104	0.628021	393.478	22228.5	88914	3276.24	2742.88	11428.7	17066.9	11581.1	10057.3	11885.8	11885.8	6628.64
621	0.497095	6.81586	1.218	394.607	36287	580592	21393.1	17910.6	74627	111443	75622.1	65671.8	77612.2	77612.2	43283.7
1112	1.00654	154.702	7.02682	394.612	47289	189156	6969.88	5835.24	24313.6	36308.2	24637.7	21395.9	25286.1	25286.1	14101.8
401	0.281399	5.0755	0.292017	398.77	49679	198716	7322.12	6130.12	25542.2	38143.1	25882.8	22477.2	26563.9	26563.9	14814.5
529	0.410214	115.792	3.02743	400.618	34053.2	306479	11292.9	9454.52	39393.7	58827.9	39918.9	34666.5	40969.4	40969.4	22848.3
400	0.241625	4.99306	0.302231	400.749	49679	198716	7322.12	6130.12	25542.2	38143.1	25882.8	22477.2	26563.9	26563.9	14814.5
1104	0.23959	15.971	0.666217	402.872	30921	61842	2278.68	1907.72	7948.88	11870.3	8054.86	6995	8266.82	8266.82	4610.34
1102	0.316018	18.6611	1.28577	404.225	49679	49679	1830.53	1532.53	6385.56	9535.77	6470.7	5619.29	6640.98	6640.98	3703.62
752	0.596547	43.3515	3.07661	404.622	43598	130794	4819.38	4034.85	16811.8	25105.6	17036	14794.4	17484.3	17484.3	9750.84
643	0.862817	37.5298	4.32452	404.935	43727	393543	14500.9	12140.3	50584.6	75539.6	51259	44514.4	52607.9	52607.9	29339
506	0.246577	7.42955	0.577183	406.562	43598	43598	1606.46	1344.95	5603.94	8368.55	5678.66	4931.47	5828.1	5828.1	3250.28
744	0.587177	31.0906	2.61507	407.062	47289	141867	5227.41	4376.43	18235.2	27231.2	18478.3	16046.9	18964.6	18964.6	10576.4
1113	0.890627	136.335	8.09667	408.165	47289	331023	12197.3	10211.7	42548.7	63539.4	43116	37442.9	44250.6	44250.6	24678.2
399	0.244666	8.71027	0.341601	410.484	45215	406935	14994.4	12553.4	52305.9	78110.2	53003.3	46029.2	54398.2	54398.2	30337.4
743	0.508754	35.5327	1.75547	411.893	47289	141867	5227.41	4376.43	18235.2	27231.2	18478.3	16046.9	18964.6	18964.6	10576.4
978	0.830764	5.31081	2.80972	412.204	19923.8	278933	10278	8604.89	35853.6	53541.4	36331.7	31551.2	37287.8	37287.8	20795.1
618	0.26275	6.6182	0.88335	412.603	43820	701120	25834.3	21628.6	90119.4	134578	91321	79305	93724.1	93724.1	52269.2
760	0.72758	41.9965	6.97992	415.25	44125.3	308877	11381.2	9528.51	39702	59288.4	40231.4	34937.8	41290.1	41290.1	23027.1
1445	0.428165	126.317	1.84221	418.842	13536	54144	1995.12	1670.32	6959.68	10393.1	7052.48	6124.52	7238.04	7238.04	4036.6
402	0.522258	4.99836	0.501772	418.937	49679	198716	7322.12	6130.12	25542.2	38143.1	25882.8	22477.2	26563.9	26563.9	14814.5
973	0.277431	17.8845	0.792351	419.53	31261	250088	9215.04	7714.94	32145.5	48003.9	32574.1	28288	33431.3	33431.3	18644.4
732	0.284794	15.7303	0.838549	420.194	49679	347753	12813.7	10727.7	44698.9	66750.4	45294.9	39335	46486.9	46486.9	25925.3
637	0.569971	103.585	4.00011	420.223	41156.8	452725	16681.6	13966	58191.6	86899.4	58967.5	51208.6	60519.2	60519.2	33751.1
863	0.784279	71.2052	4.18421	421.258	46550.8	232754	8576.34	7180.19	29917.5	44676.8	30316.4	26327.4	31114.2	31114.2	17352.1
851	0.233657	17.4144	0.757449	422.407	47289	47289	1742.47	1458.81	6078.39	9077.06	6159.43	5348.98	6321.52	6321.52	3525.46
1800	2.22303	52.1402	5.51896	424.193	39372.3	118117	4352.26	3643.76	15182.3	22672.3	15384.8	13360.4	15789.6	15789.6	8805.73
398	0.254949	30.4476	0.345194	424.811	46703	420327	15487.8	12966.5	54027.3	80680.8	54747.7	47544	56188.4	56188.4	31335.8
1242	1.09323	149.455	7.80511	425.809	31607.5	189645	6987.93	5850.33	24376.4	36402.1	24701.5	21451.3	25351.5	25351.5	14138.3
1446	0.401624	95.2337	1.48728	426.064	13536	40608	1496.34	1252.74	5219.76	7794.84	5289.36	4593.39	5428.53	5428.53	3027.45
869	0.595125	33.8279	4.42605	427.541	22238	244618	9013.73	7546.33	31443.3	46955.3	31862.5	27670.1	32701	32701	18237.1
1103	0.298786	25.6428	0.708811	431.884	49679	248395	9152.65	7662.65	31927.8	47678.8	32353.5	28096.4	33204.9	33204.9	18518.1
1340	0.658719	78.4724	1.55425	432.524	31607.5	189645	6987.93	5850.33	24376.4	36402.1	24701.5	21451.3	25351.5	25351.5	14138.3
533	1.7934	20.2037	2.46232	436.008	36287	108861	4011.21	3358.23	13992.6	20895.6	14179.1	12313.5	14552.3	14552.3	8115.69
1553	0.463458	88.0552	0.677926	436.631	22228.5	266742	9828.72	8228.64	34286.2	51200.6	34743.3	30171.8	35657.5	35657.5	19885.9
2080	2.38356	103.142	8.32796	437.256	36287	326583	12033.6	10074.7	41977.7	62686.7	42537.4	36940.4	43656.8	43656.8	24347.1
622	0.538677	5.13778	2.43498	437.822	36287	544305	20056	16791.2	69962.9	104478	70895.7	61567.4	72761.4	72761.4	40578.4
1554	0.609948	24.0657	0.901286	438.951	23967	119835	4415.58	3696.74	15403.2	23002	15608.5	13554.8	16019.3	16019.3	8933.81
1996	1.81692	33.5178	4.13418	441.386	13536	67680	2493.9	2087.9	8699.6	12991.4	8815.6	7655.65	9047.55	9047.55	5045.75
745	1.08751	19.6969	3.10966	442.219	47289	141867	5227.41	4376.43	18235.2	27231.2	18478.3	16046.9	18964.6	18964.6	10576.4
742	0.424789	22.878	2.69958	442.952	47289	141867	5227.41	4376.43	18235.2	27231.2	18478.3	16046.9	18964.6	18964.6	10576.4
741	0.557813	4.95745	2.96369	444.49	13536	13536	498.78	417.58	1739.92	2598.28	1763.12	1531.13	1809.51	1809.51	1009.15
2083	1.87811	65.0332	5.19671	444.565	36287	326583	12033.6	10074.7	41977.7	62686.7	42537.4	36940.4	43656.8	43656.8	24347.1
971	0.428338	10.9396	1.6658	444.902	36287	217722	8022.42	6716.46	27985.1	41791.1	28358.3	24626.9	29104.6	29104.6	16231.4
731	0.324562	76.4107	1.05171	445.134	49679	298074	10983.2	9195.18	38313.4	57214.6	38824.2	33715.7	39845.9	39845.9	22221.7
1772	1.19728	103.587	0.717407	447.569	4600	46000	1695.2	1419.2	5913.5	8830.9	5992.4	5203.9	6150.1	6150.1	3429.8
1447	0.511049	22.3143	1.52581	448.631	13536	81216	2992.68	2505.48	10439.5	15589.7	10578.7	9186.78	10857.1	10857.1	6054.9
972	0.32173	8.33419	1.48967	449.744	34946.7	524201	19315.3	16171	67378.8	100619	68277.2	59293.4	70074	70074	39079.7
505	0.287278	8.51388	0.600357	450.809	43598	130794	4819.38	4034.85	16811.8	25105.6	17036	14794.4	17484.3	17484.3	9750.84
1230	0.52388	16.9589	1.17537	451.988	13536	189504	6982.92	5846.12	24358.9	36375.9	24683.7	21435.8	25333.1	25333.1	14128.1
970	0.445372	17.3134	0.772569	452.91	36287	36287	1337.07	1119.41	4664.19	6965.19	4726.38	4104.49	4850.76	4850.76	2705.23
1114	0.911543	82.9836	6.13428	453.279	47289	236445	8712.35	7294.05	30392	45385.3	30797.2	26744.9	31607.6	31607.6	17627.3
1225	0.412395	31.0334	3.04426	457.077	16183	32366	1192.62	998.48	4160.32	6212.74	4215.8	3661.08	4326.74	4326.74	2412.98
1880	1.07771	110.57	0.766144	459.249	43598	130794	4819.38	4034.85	16811.8	25105.6	17036	14794.4	17484.3	17484.3	9750.84
397	0.261445	46.3395	0.71201	460.917	44322.2	664833	24497.2	20509.2	85455.2	127613	86594.6	75200.6	88873.4	88873.4	49564
969	0.337494	73.1966	1.01954	463.362	16183	32366	1192.62	998.48	4160.32	6212.74	4215.8	3661.08	4326.74	4326.74	2412.98
751	0.602152	54.6077	2.69735	465.32	47289	94578	3484.94	2917.62	12156.8	18154.1	12318.9	10698	12643	12643	7050.92
525	0.9962	96.6115	4.73915	466.535	22884.3	274612	10118.8	8471.56	35298	52711.7	35768.7	31062.3	36710	36710	20472.8
2166	2.00417	51.7438	8.37691	468.505	13536	13536	498.78	417.58	1739.92	2598.28	1763.12	1531.13	1809.51	1809.51	1009.15
617	0.328343	9.29724	0.822281	469.116	40304.6	403046	14851.1	12433.5	51806	77363.6	52496.8	45589.3	53878.3	53878.3	30047.5
623	0.987282	13.6737	2.76397	469.739	36287	580592	21393.1	17910.6	74627	111443	75622.1	65671.8	77612.2	77612.2	43283.7
1448	0.602456	17.6877	1.24824	470.719	13536	135360	4987.8	4175.8	17399.2	25982.8	17631.2	15311.3	18095.1	18095.1	10091.5
864	1.08617	53.271	4.80025	476.996	43598	174392	6425.84	5379.8	22415.8	33474.2	22714.6	19725.9	23312.4	23312.4	13001.1
1901	1.84564	43.9094	6.70595	477.133	38965.4	194827	7178.81	6010.17	25042.3	37396.5	25376.2	22037.3	26044	26044	14524.5
850	0.32435	52.2036	1.15012	478.086	43598	43598	1606.46	1344.95	5603.94	8368.55	5678.66	4931.47	5828.1	5828.1	3250.28
504	0.309664	16.5445	0.630905	481.965	43598	43598	1606.46	1344.95	5603.94	8368.55	5678.66	4931.47	5828.1	5828.1	3250.28
1229	0.392793	9.52684	1.35194	488.067	13536	148896	5486.58	4593.38	19139.1	28581.1	19394.3	16842.4	19904.6	19904.6	11100.7
426	2.02636	49.2067	7.65435	497.031	36287	362870	13370.7	11194.1	46641.9	69651.9	47263.8	41044.9	48507.6	48507.6	27052.3
1552	0.343637	73.4461	2.18878	499.621	30921	185526	6836.04	5723.16	23846.6	35611	24164.6	20985	24800.5	24800.5	13831
425	1.0673	56.3031	6.26722	499.861	36287	435444	16044.8	13432.9	55970.3	83582.3	56716.6	49253.9	58209.1	58209.1	32462.8
423	0.661137	174.777	4.25956	500.837	36287	72574	2674.14	2238.82	9328.38	13930.4	9452.76	8208.98	9701.52	9701.52	5410.46
730	0.360394	48.9573	1.51718	501.286	47000.6	235003	8659.19	7249.53	30206.4	45108.3	30609.2	26581.7	31414.7	31414.7	17519.7
1449	0.750063	18.0206	2.00907	501.71	9812.67	117752	4339.06	3632.66	15136.2	22603.4	15338	13319.9	15741.6	15741.6	8778.95
1661	1.20586	117.256	2.61351	504.164	23803.7	380859	14033.9	11749.3	48955.6	73107	49608.3	43080.9	50913.8	50913.8	28394.3
645	1.61844	51.4108	8.22906	505.658	46999.3	328995	12122.5	10149	42287.8	63149.8	42851.6	37213.2	43979.3	43979.3	24526.9
2079	0.825608	99.8311	9.67218	507.477	36287	108861	4011.21	3358.23	13992.6	20895.6	14179.1	12313.5	14552.3	14552.3	8115.69
403	0.745865	4.64685	2.17708	508.454	49679	347753	12813.7	10727.7	44698.9	66750.4	45294.9	39335	46486.9	46486.9	25925.3
1115	0.592798	99.035	6.25377	509.863	47289	189156	6969.88	5835.24	24313.6	36308.2	24637.7	21395.9	25286.1	25286.1	14101.8
1231	1.31113	14.7053	2.23789	510.15	15917.4	222843	8211.33	6874.59	28644.1	42775.2	29026.1	25206.8	29789.8	29789.8	16613.5
616	0.343198	11.6378	0.513819	511.514	39858.2	597873	22029.9	18443.6	76848.3	114760	77873	67626.6	79922.3	79922.3	44572
1339	0.471021	65.5086	3.79484	512.228	24020.3	144122	5310.56	4446.04	18525.2	27664.3	18772.2	16302.2	19266.2	19266.2	10744.6
503	0.325001	15.0683	0.755518	513.64	43598	130794	4819.38	4034.85	16811.8	25105.6	17036	14794.4	17484.3	17484.3	9750.84
644	1.05823	28.3018	6.11034	515.727	49679	496790	18305.3	15325.3	63855.6	95357.7	64707	56192.9	66409.8	66409.8	37036.2
1977	1.06462	92.9495	1.52408	516.173	2619.62	34055	1255.22	1050.87	4378.59	6538.7	4436.96	3853.15	4553.7	4553.7	2539.57
1101	0.369526	34.9196	2.32966	518.516	35953.8	143815	5299.18	4436.5	18485.5	27605	18732	16267.2	19224.9	19224.9	10721.6
502	0.360893	20.1863	1.51305	519.067	45443.5	363548	13395.7	11215	46729.3	69782.4	47352.4	41121.8	48598.5	48598.5	27103
1228	0.4279	12.6339	1.60513	524.448	13536	94752	3491.46	2923.06	12179.4	18188	12341.8	10717.9	12666.6	12666.6	7064.05
1555	1.2593	7.82486	1.48614	524.702	35013	140052	5160.49	4320.39	18001.7	26882.5	18241.7	15841.5	18721.8	18721.8	10441
1450	0.681901	14.7843	2.76291	529.842	22571.8	90287	3326.87	2785.27	11605.3	17330.6	11760.1	10212.7	12069.5	12069.5	6731.07
750	0.588099	100.592	3.47976	532.087	45443.5	181774	6697.86	5607.52	23364.7	34891.2	23676.2	20560.9	24299.2	24299.2	13551.5
1345	1.20676	61.4112	2.02346	539.639	13536	94752	3491.46	2923.06	12179.4	18188	12341.8	10717.9	12666.6	12666.6	7064.05
1976	1.17173	89.8832	1.76366	540.3	2862.2	42933	1582.38	1324.77	5519.85	8242.98	5593.44	4857.45	5740.62	5740.62	3201.51
501	0.454344	19.5703	1.31474	542.751	44520.8	356166	13123.7	10987.3	45780.4	68365.4	46390.8	40286.8	47611.6	47611.6	26552.6
1660	1.07848	138.288	1.70032	544.546	29358	88074	3245.32	2717.01	11320.9	16905.9	11471.8	9962.39	11773.7	11773.7	6566.12
396	0.329953	96.8512	2.56012	545.114	41437.8	538691	19849.2	16617.9	69241.3	103400	70164.5	60932.4	72011	72011	40159.9
759	0.92315	10.7045	8.60876	546.525	43598	217990	8032.3	6724.75	28019.7	41842.8	28393.3	24657.4	29140.5	29140.5	16251.4
986	0.760611	124.911	7.72328	547.993	36287	508018	18719	15671.7	65298.7	97512.7	66169.3	57462.9	67910.6	67910.6	37873.2
615	0.324506	26.7374	0.755345	552.529	40407.6	525299	19355.8	16204.8	67520	100830	68420.2	59417.6	70220.8	70220.8	39161.6
849	0.40165	76.7189	1.52415	552.825	44828.3	134485	4955.39	4148.71	17286.3	25814.2	17516.8	15211.9	17977.7	17977.7	10026
1226	0.409576	28.78	1.05247	552.975	12487.8	74927	2760.95	2311.48	9631.19	14382.6	9759.62	8475.45	10016.4	10016.4	5586.07
1234	1.03447	109.818	5.01454	554.567	26493.9	397409	14643.5	12259.7	51082	76282.4	51763.1	44952.1	53125.2	53125.2	29627.5
968	0.371585	54.2699	1.63616	555.243	16183	48549	1788.93	1497.72	6240.48	9319.11	6323.7	5491.62	6490.11	6490.11	3619.47
509	1.20134	5.60756	4.63622	556.41	43598	130794	4819.38	4034.85	16811.8	25105.6	17036	14794.4	17484.3	17484.3	9750.84
1990	0.488552	43.1157	11.0982	558.746	13536	175968	6484.14	5428.54	22619	33777.6	22920.6	19904.7	23523.6	23523.6	13119
983	1.24513	76.9618	9.02687	559.608	27008.2	351107	12937.3	10831.3	45130.3	67394.5	45732.1	39714.7	46935.5	46935.5	26175.6
1099	0.503945	32.6023	2.78604	563.882	13536	13536	498.78	417.58	1739.92	2598.28	1763.12	1531.13	1809.51	1809.51	1009.15
1773	1.1759	77.8522	2.26363	564.681	13572.3	149295	5501.29	4605.69	19190.5	28657.8	19446.4	16887.6	19958.1	19958.1	11130.4
862	0.686455	109.553	4.40747	565.516	46366.3	185465	6833.87	5721.38	23839.1	35599.7	24157	20978.4	24792.7	24792.7	13826.7
1881	1.06551	69.1487	2.34534	566.482	43598	130794	4819.38	4034.85	16811.8	25105.6	17036	14794.4	17484.3	17484.3	9750.84
1227	0.466271	36.3627	0.927888	570.61	11875.4	130629	4813.51	4029.88	16791.3	25074.9	17015.2	14776.3	17462.9	17462.9	9738.9
524	0.76379	103.52	6.24523	573.879	25118.1	226063	8329.83	6973.84	29057.6	43392.6	29445	25570.7	30219.9	30219.9	16853.4
1098	0.626503	59.6894	2.7691	575.575	13536	13536	498.78	417.58	1739.92	2598.28	1763.12	1531.13	1809.51	1809.51	1009.15
500	0.436815	27.1278	1.88919	583.909	47289	236445	8712.35	7294.05	30392	45385.3	30797.2	26744.9	31607.6	31607.6	17627.3
1549	1.00337	125.548	4.54356	586.646	23967	119835	4415.58	3696.74	15403.2	23002	15608.5	13554.8	16019.3	16019.3	8933.81
335	1.24568	148.281	7.75504	588.076	43598	43598	1606.46	1344.95	5603.94	8368.55	5678.66	4931.47	5828.1	5828.1	3250.28
979	0.987762	3.56921	5.60814	588.546	25564.9	383473	14130	11829.8	49290.6	73607.3	49947.9	43375.8	51262.3	51262.3	28588.5
636	0.687449	130.272	5.2953	590.036	40751	611265	22523.3	18856.8	78569.7	117331	79617.3	69141.4	81712.5	81712.5	45570.4
315	1.06556	110.558	6.20457	590.929	41309	660944	24353.9	20389.3	84955.3	126867	86088	74760.6	88353.5	88353.5	49274
866	0.639403	57.7255	6.46902	591.831	46058.7	138176	5091.4	4262.57	17760.7	26522.7	17997.5	15629.4	18471.1	18471.1	10301.2
1100	0.519731	31.5794	1.66288	592.475	13536	13536	498.78	417.58	1739.92	2598.28	1763.12	1531.13	1809.51	1809.51	1009.15
499	0.512785	58.2395	1.88475	596.851	46058.7	138176	5091.4	4262.57	17760.7	26522.7	17997.5	15629.4	18471.1	18471.1	10301.2
868	0.736424	78.7792	4.692	598.482	22238	22238	819.43	686.03	2858.48	4268.66	2896.59	2515.46	2972.82	2972.82	1657.92
1111	0.909336	106.381	10.8703	606.049	41151	329208	12130.4	10155.6	42315.3	63190.8	42879.4	37237.4	44007.8	44007.8	24542.8
1240	1.24	194.027	12.1237	606.93	13536	94752	3491.46	2923.06	12179.4	18188	12341.8	10717.9	12666.6	12666.6	7064.05
526	1.28156	86.0964	7.5648	607.427	19533.7	234404	8637.24	7231.22	30130	44994.1	30531.8	26514.4	31335.2	31335.2	17475.4
867	0.818593	94.5717	2.62533	608.769	43598	130794	4819.38	4034.85	16811.8	25105.6	17036	14794.4	17484.3	17484.3	9750.84
1235	1.43201	95.0634	7.56748	610.074	26585.5	425368	15673.7	13122.2	54675.6	81648.9	55404.6	48114.6	56862.6	56862.6	31711.8
1341	0.935703	46.2337	1.28935	610.276	13536	81216	2992.68	2505.48	10439.5	15589.7	10578.7	9186.78	10857.1	10857.1	6054.9
865	0.959553	52.1998	7.79697	610.446	45812.6	229063	8440.33	7066.33	29443.1	43968.3	29835.6	25909.9	30620.8	30620.8	17076.9
614	0.375141	30.5497	0.977124	611.834	36287	471731	17381.9	14552.3	60634.5	90547.5	61442.9	53358.4	63059.9	63059.9	35168
404	0.816672	6.71275	4.09642	617.797	49679	248395	9152.65	7662.65	31927.8	47678.8	32353.5	28096.4	33204.9	33204.9	18518.1
498	0.512737	73.4268	2.23016	618.728	47289	94578	3484.94	2917.62	12156.8	18154.1	12318.9	10698	12643	12643	7050.92
1556	1.34672	10.3588	2.54555	626.317	30921	30921	1139.34	953.86	3974.44	5935.16	4027.43	3497.5	4133.41	4133.41	2305.17
336	1.22975	139.981	10.0527	632.759	43598	87196	3212.92	2689.9	11207.9	16737.1	11357.3	9862.94	11656.2	11656.2	6500.56
631	1.10437	164.025	6.66565	636.323	37124	593984	21886.6	18323.7	76348.4	114014	77366.4	67186.6	79402.4	79402.4	44282.1
1451	1.3553	23.8953	3.94553	638.266	44118.5	573541	21133.4	17693	73721	110090	74703.9	64874.4	76669.8	76669.8	42758.1
749	0.693895	73.9216	4.0531	640.429	44828.3	134485	4955.39	4148.71	17286.3	25814.2	17516.8	15211.9	17977.7	17977.7	10026
1458	0.886926	88.1977	5.0848	641.766	13536	94752	3491.46	2923.06	12179.4	18188	12341.8	10717.9	12666.6	12666.6	7064.05
405	1.21106	23.2129	4.66443	643.607	49679	49679	1830.53	1532.53	6385.56	9535.77	6470.7	5619.29	6640.98	6640.98	3703.62
337	1.49158	101.65	9.68011	646.914	47289	141867	5227.41	4376.43	18235.2	27231.2	18478.3	16046.9	18964.6	18964.6	10576.4
1344	0.767034	33.7578	3.4912	649.468	13536	67680	2493.9	2087.9	8699.6	12991.4	8815.6	7655.65	9047.55	9047.55	5045.75
729	0.449739	41.0911	6.38729	653.511	49679	198716	7322.12	6130.12	25542.2	38143.1	25882.8	22477.2	26563.9	26563.9	14814.5
1241	0.928037	140.724	10.9855	655.469	13536	135360	4987.8	4175.8	17399.2	25982.8	17631.2	15311.3	18095.1	18095.1	10091.5
528	0.586904	92.1706	6.56235	658.937	26235	314820	11600.3	9711.9	40466.1	60429.4	41005.7	35610.2	42084.8	42084.8	23470.3
2068	1.06312	102.036	3.38636	659.661	44418.2	399764	14730.2	12332.3	51384.4	76734	52069.5	45218.3	53439.7	53439.7	29802.9
395	0.545294	141.983	4.17921	660.022	40751	611265	22523.3	18856.8	78569.7	117331	79617.3	69141.4	81712.5	81712.5	45570.4
2156	1.19095	87.3184	4.17525	664.886	9041.17	54247	1998.96	1673.53	6973.09	10413.2	7066.08	6136.32	7252.01	7252.01	4044.38
984	1.44728	131.808	9.90996	664.989	36287	435444	16044.8	13432.9	55970.3	83582.3	56716.6	49253.9	58209.1	58209.1	32462.8
1221	0.585657	45.8259	4.0789	666.708	27910.3	334924	12341	10332.1	43050.1	64288.2	43624.2	37884.1	44772.2	44772.2	24969.1
1452	1.73151	35.0078	2.98459	670.9	34189.1	239324	8818.46	7382.86	30762	45937.9	31172.2	27070.6	31992.4	31992.4	17841.9
613	0.425211	43.4721	2.2792	671.594	36287	145148	5348.28	4477.64	18656.8	27860.8	18905.5	16418	19403	19403	10820.9
1346	1.55156	44.0599	3.82201	676.282	13536	108288	3990.24	3340.64	13919.4	20786.2	14105	12249	14476.1	14476.1	8073.2
848	0.473743	93.2029	4.39576	680.677	47289	94578	3484.94	2917.62	12156.8	18154.1	12318.9	10698	12643	12643	7050.92
1097	0.630589	92.3	2.97162	681.394	13536	54144	1995.12	1670.32	6959.68	10393.1	7052.48	6124.52	7238.04	7238.04	4036.6
624	1.48575	26.53	8.20749	682.372	36287	435444	16044.8	13432.9	55970.3	83582.3	56716.6	49253.9	58209.1	58209.1	32462.8
1224	0.561485	21.1074	2.37086	683.77	16807.5	184882	6812.52	5703.51	23764.6	35488.4	24081.5	20912.8	24715.2	24715.2	13783.4
632	1.35035	104.053	7.82503	688.014	36287	580592	21393.1	17910.6	74627	111443	75622.1	65671.8	77612.2	77612.2	43283.7
1879	1.04889	116.254	6.03804	691.095	43598	435980	16064.6	13449.5	56039.4	83685.5	56786.6	49314.7	58281	58281	32502.8
1342	0.742301	19.2492	2.9437	691.733	13536	121824	4489.02	3758.22	15659.3	23384.5	15868.1	13780.2	16285.6	16285.6	9082.35
1655	1.3432	130.04	8.35057	696.222	43598	87196	3212.92	2689.9	11207.9	16737.1	11357.3	9862.94	11656.2	11656.2	6500.56
1550	0.480168	105.54	6.08576	697.31	25953.9	181677	6694.26	5604.46	23352	34872.4	23663.4	20549.8	24286.1	24286.1	13544.1
1353	0.999212	157.085	5.90694	697.737	13536	27072	997.56	835.16	3479.84	5196.56	3526.24	3062.26	3619.02	3619.02	2018.3
497	0.5558	121.895	4.86197	699.351	43598	87196	3212.92	2689.9	11207.9	16737.1	11357.3	9862.94	11656.2	11656.2	6500.56
1354	1.1844	114.608	8.45756	701.939	13536	54144	1995.12	1670.32	6959.68	10393.1	7052.48	6124.52	7238.04	7238.04	4036.6
612	0.604302	69.1684	2.7943	704.139	36287	217722	8022.42	6716.46	27985.1	41791.1	28358.3	24626.9	29104.6	29104.6	16231.4
1356	0.0712293	110.75	8.97026	707.219	13536	40608	1496.34	1252.74	5219.76	7794.84	5289.36	4593.39	5428.53	5428.53	3027.45
980	1.02534	33.1627	6.13097	707.755	26235	419760	15467	12949.2	53954.8	80572.5	54674.2	47480.2	56113	56113	31293.8
1548	0.887981	138.981	8.45124	709.391	23470.3	164292	6053.7	5068.18	21117.5	31535.5	21399.1	18583.4	21962.2	21962.2	12248.1
858	1.48709	5.65964	8.50252	716.473	22238	44476	1638.86	1372.06	5716.96	8537.32	5793.18	5030.92	5945.64	5945.64	3315.84
1239	1.31778	168.483	10.9324	717.361	13536	94752	3491.46	2923.06	12179.4	18188	12341.8	10717.9	12666.6	12666.6	7064.05
746	0.995005	29.1514	7.34309	722.327	46058.7	138176	5091.4	4262.57	17760.7	26522.7	17997.5	15629.4	18471.1	18471.1	10301.2
1222	0.67553	45.9259	1.83038	728.621	16817.4	252261	9295.29	7782.13	32425.5	48422	32857.9	28534.4	33722.5	33722.5	18806.7
1223	0.615135	51.2128	2.6289	731.599	13701.4	219223	8078.01	6762.94	28179	42080.6	28554.7	24797.5	29306	29306	16343.7
1551	0.313724	55.6655	7.41394	732.592	30921	247368	9114.72	7630.88	31795.5	47481.3	32219.4	27980	33067.3	33067.3	18441.4
1766	1.34629	117.907	7.80695	732.803	4244.67	50936	1877.14	1571.52	6548.16	9778.66	6635.52	5762.4	6810.14	6810.14	3797.9
2067	1.2328	95.2589	4.61907	733.955	38850.8	155403	5726.19	4794.01	19975.1	29829.5	20241.4	17578.1	20774.1	20774.1	11585.5
2485	1.38823	61.238	0.214928	735.168	15276.4	76382	2814.55	2356.35	9818.16	14661.8	9949.07	8639.98	10210.9	10210.9	5694.52
1561	0.921349	97.5738	5.8713	737.798	35146.7	210880	7770.28	6505.34	27105.6	40477.7	27467	23852.9	28189.8	28189.8	15721.2
1774	1.05025	8.17294	4.53513	738.392	13536	203040	7481.7	6263.7	26098.8	38974.2	26446.8	22966.9	27142.7	27142.7	15137.3
2486	1.51672	17.7547	0.246842	738.96	22238	111190	4097.15	3430.15	14292.4	21343.3	14483	12577.3	14864.1	14864.1	8289.6
2230	1.1558	105.648	7.44263	741.635	47289	189156	6969.88	5835.24	24313.6	36308.2	24637.7	21395.9	25286.1	25286.1	14101.8
1444	0.403687	140.13	7.31957	742.861	13536	121824	4489.02	3758.22	15659.3	23384.5	15868.1	13780.2	16285.6	16285.6	9082.35
2566	1.26592	27.8843	0.407938	746.187	15276.4	152764	5629.1	4712.7	19636.3	29323.6	19898.1	17280	20421.7	20421.7	11389
2565	0.711919	63.4351	2.33553	749.362	16436.7	147930	5450.97	4563.57	19015	28395.7	19268.5	16733.2	19775.5	19775.5	11028.7
314	0.777573	156.291	8.9355	749.731	42146	674336	24847.3	20802.4	86676.6	129437	87832.3	76275.4	90143.7	90143.7	50272.4
316	1.09483	75.482	8.51337	755.161	37179.8	557697	20549.5	17204.3	71684.2	107048	72640	63082.2	74551.6	74551.6	41576.8
2646	0.770603	71.9737	0.456826	755.26	13536	13536	498.78	417.58	1739.92	2598.28	1763.12	1531.13	1809.51	1809.51	1009.15
2645	0.430586	145.564	5.9786	755.327	13536	54144	1995.12	1670.32	6959.68	10393.1	7052.48	6124.52	7238.04	7238.04	4036.6
1771	0.921943	96.748	6.65381	755.596	3049.45	33544	1236.32	1035.04	4312.69	6440.31	4370.2	3795.17	4485.19	4485.19	2501.34
1220	0.803315	86.6306	3.70312	756.519	36287	326583	12033.6	10074.7	41977.7	62686.7	42537.4	36940.4	43656.8	43656.8	24347.1
861	0.766317	147.892	5.81636	764.485	44828.3	134485	4955.39	4148.71	17286.3	25814.2	17516.8	15211.9	17977.7	17977.7	10026
511	1.30503	54.9827	6.3724	764.689	36287	290296	10696.6	8955.28	37313.5	55721.5	37811	32835.9	38806.1	38806.1	21641.8
2647	1.24406	6.20873	0.204269	765.419	13536	13536	498.78	417.58	1739.92	2598.28	1763.12	1531.13	1809.51	1809.51	1009.15
422	0.764757	162.64	8.54395	766.729	43598	43598	1606.46	1344.95	5603.94	8368.55	5678.66	4931.47	5828.1	5828.1	3250.28
329	1.20085	158.529	6.71943	767.285	49679	99358	3661.06	3065.06	12771.1	19071.5	12941.4	11238.6	13282	13282	7407.24
496	0.81785	160.71	6.08704	770.058	43598	174392	6425.84	5379.8	22415.8	33474.2	22714.6	19725.9	23312.4	23312.4	13001.1
2312	1.21553	105.954	7.0341	770.163	4600	69000	2542.8	2128.8	8870.25	13246.4	8988.6	7805.85	9225.15	9225.15	5144.7
608	0.666008	94.0681	0.776122	772.03	22884.3	343265	12648.4	10589.5	44122.5	65889.6	44710.9	38827.9	45887.5	45887.5	25591.1
2567	1.33373	5.45279	0.206972	773.456	14502.9	130526	4809.67	4026.67	16777.8	25054.9	17001.6	14764.5	17448.9	17448.9	9731.12
1461	1.35393	64.514	2.83365	773.893	13536	94752	3491.46	2923.06	12179.4	18188	12341.8	10717.9	12666.6	12666.6	7064.05
2148	1.27312	99.1899	7.25366	775.887	4600	73600	2712.32	2270.72	9461.6	14129.4	9587.84	8326.24	9840.16	9840.16	5487.68
2716	0.96484	97.9921	4.81885	776.133	13536	203040	7481.7	6263.7	26098.8	38974.2	26446.8	22966.9	27142.7	27142.7	15137.3
630	0.95321	137.009	8.46098	776.199	41867	502404	18512.1	15498.5	64577.1	96435.2	65438.2	56827.9	67160.2	67160.2	37454.7
1343	0.533258	13.9078	5.00308	776.37	13536	81216	2992.68	2505.48	10439.5	15589.7	10578.7	9186.78	10857.1	10857.1	6054.9
2487	1.34887	3.55928	0.703099	776.453	17265.4	120858	4453.41	3728.41	15535.1	23199.1	15742.3	13670.9	16156.5	16156.5	9010.36
2717	1.15614	58.4201	0.686447	776.517	13536	121824	4489.02	3758.22	15659.3	23384.5	15868.1	13780.2	16285.6	16285.6	9082.35
2060	1.26685	107.89	8.39503	777.671	13536	13536	498.78	417.58	1739.92	2598.28	1763.12	1531.13	1809.51	1809.51	1009.15
747	1.18305	35.4564	6.14466	778.221	47289	283734	10454.8	8752.86	36470.3	54462.4	36956.6	32093.9	37929.1	37929.1	21152.8
2556	1.26052	81.5494	6.53663	779.223	4600	64400	2373.28	1986.88	8278.9	12363.3	8389.36	7285.46	8610.14	8610.14	4801.72
1108	1.26794	5.00541	6.66	780.726	30921	123684	4557.36	3815.44	15897.8	23740.6	16109.7	13990	16533.6	16533.6	9220.68
1457	0.952941	127.093	4.95727	780.781	13536	148896	5486.58	4593.38	19139.1	28581.1	19394.3	16842.4	19904.6	19904.6	11100.7
263	1.5584	137.105	8.04189	781.328	48484	96968	3573	2991.34	12464	18612.8	12630.1	10968.3	12962.5	12962.5	7229.08
2403	1.41496	68.8759	2.02721	783.614	5702.38	91238	3362.23	2814.83	11728.7	17515	11885.2	10321.3	12198	12198	6802.62
1459	0.722774	61.1342	5.25905	785.066	13536	40608	1496.34	1252.74	5219.76	7794.84	5289.36	4593.39	5428.53	5428.53	3027.45
1357	0.0770493	69.2487	11.1216	791.05	13536	108288	3990.24	3340.64	13919.4	20786.2	14105	12249	14476.1	14476.1	8073.2
607	0.467544	132.718	4.54586	791.913	17439.5	279032	10281.7	8608.01	35866.6	53560.7	36344.9	31562.6	37301.3	37301.3	20802.6
609	0.98922	50.1305	2.65893	794.182	21209	84836	3126	2617.13	10904.7	16284.3	11050.1	9596.11	11340.9	11340.9	6324.7
611	0.662602	29.7277	3.57774	795.175	36287	362870	13370.7	11194.1	46641.9	69651.9	47263.8	41044.9	48507.6	48507.6	27052.3
966	1.00681	92.3292	4.65845	798.707	24792.4	272716	10049	8413.09	35054.7	52348.3	35522.1	30848.1	36456.9	36456.9	20331.7
2648	1.30338	3.44739	0.237252	799.126	13536	40608	1496.34	1252.74	5219.76	7794.84	5289.36	4593.39	5428.53	5428.53	3027.45
1662	1.17985	19.3367	5.54939	805.352	26413.2	316958	11679.2	9777.92	40741.6	60840.7	41284.8	35852.6	42371.2	42371.2	23630.1
330	1.57438	141.085	8.70098	806.993	47289	47289	1742.47	1458.81	6078.39	9077.06	6159.43	5348.98	6321.52	6321.52	3525.46
2393	1.22715	100.93	6.97284	807.349	4600	23000	847.6	709.6	2956.75	4415.45	2996.2	2601.95	3075.05	3075.05	1714.9
1882	1.22087	8.80144	4.95358	808.137	43598	217990	8032.3	6724.75	28019.7	41842.8	28393.3	24657.4	29140.5	29140.5	16251.4
510	1.03242	7.28269	8.44919	808.368	36287	399157	14707.8	12313.5	51306.1	76617.1	51990.2	45149.4	53358.4	53358.4	29757.5
418	1.48647	114.864	9.26901	808.76	43598	130794	4819.38	4034.85	16811.8	25105.6	17036	14794.4	17484.3	17484.3	9750.84
981	1.35598	71.0528	6.17809	808.788	31261	500176	18430.1	15429.9	64290.9	96007.8	65148.2	56576	66862.6	66862.6	37288.7
2484	0.882863	74.8041	1.52425	810.439	18757.2	93786	3455.85	2893.25	12055.3	18002.5	12216	10608.6	12537.5	12537.5	6992.06
985	1.05631	114.183	12.441	810.501	36287	508018	18719	15671.7	65298.7	97512.7	66169.3	57462.9	67910.6	67910.6	37873.2
523	0.955629	107.694	7.11824	811.52	36287	362870	13370.7	11194.1	46641.9	69651.9	47263.8	41044.9	48507.6	48507.6	27052.3
334	1.06578	155.04	11.1857	813.486	43598	87196	3212.92	2689.9	11207.9	16737.1	11357.3	9862.94	11656.2	11656.2	6500.56
317	1.08481	104.281	8.76061	815.329	36287	508018	18719	15671.7	65298.7	97512.7	66169.3	57462.9	67910.6	67910.6	37873.2
							3.04889e+06	2.55255e+06	1.06356e+07	1.58826e+07	1.07775e+07	9.35937e+06	1.10611e+07	1.10611e+07	6.16867e+06
860	0.95155	101.785	9.32367	822.896	43598	130794	4819.38	4034.85	16811.8	25105.6	17036	14794.4	17484.3	17484.3	9750.84
1096	0.683273	87.6244	5.01887	824.126	13536	27072	997.56	835.16	3479.84	5196.56	3526.24	3062.26	3619.02	3619.02	2018.3
318	1.32659	103.601	8.19558	827.232	36287	435444	16044.8	13432.9	55970.3	83582.3	56716.6	49253.9	58209.1	58209.1	32462.8
1564	1.07398	89.6589	2.20795	828.494	35146.7	105440	3885.14	3252.67	13552.8	20238.9	13733.5	11926.5	14094.9	14094.9	7860.62
2564	0.436393	88.4032	5.17909	834.683	16799.3	134394	4952.19	4145.99	17275	25797.4	17505.4	15202	17966	17966	10019.5
2791	0.931204	92.8981	3.79837	835.056	13536	135360	4987.8	4175.8	17399.2	25982.8	17631.2	15311.3	18095.1	18095.1	10091.5
1969	1.34087	92.4768	8.7252	835.591	12191.9	158495	5840.33	4889.53	20373.2	30424	20644.9	17928.4	21188.1	21188.1	11816.4
1338	0.409515	43.3669	5.9109	836.015	14157.6	198206	7303.57	6114.57	25477.4	38046.3	25817.2	22420.2	26496.4	26496.4	14776.9
2778	1.05246	61.6634	4.48075	836.562	13536	148896	5486.58	4593.38	19139.1	28581.1	19394.3	16842.4	19904.6	19904.6	11100.7
1978	1.15471	20.8005	6.51718	836.745	3605.07	54076	1992.95	1668.48	6952.11	10381.9	7044.84	6117.87	7230.22	7230.22	4032.19
2705	1.30908	72.7524	5.77695	837.128	15403	184836	6810.84	5702.07	23758.7	35479.6	24075.4	20907.6	24708.9	24708.9	13780
1334	0.865156	87.3523	4.90511	837.619	28511.6	456185	16809.3	14072.8	58636.8	87564.3	59418.7	51600.4	60982.2	60982.2	34009.3
2718	1.13187	8.77856	0.258935	839.661	13536	67680	2493.9	2087.9	8699.6	12991.4	8815.6	7655.65	9047.55	9047.55	5045.75
967	0.467366	59.385	6.17508	839.763	29262.5	58525	2156.5	1805.44	7522.67	11233.8	7622.97	6619.95	7823.58	7823.58	4363.15
394	0.743459	158.799	7.86376	842.181	38721.9	425941	15694.7	13139.8	54748.8	81758.3	55478.8	48179	56938.8	56938.8	31754.3
748	0.798609	91.9757	8.03312	842.262	46058.7	138176	5091.4	4262.57	17760.7	26522.7	17997.5	15629.4	18471.1	18471.1	10301.2
965	0.903647	54.0075	4.80368	843.231	21687.5	238563	8790.61	7359.54	30665	45793	31073.8	26985.1	31891.6	31891.6	17785.7
1968	1.36924	98.6969	6.88169	843.251	10786.5	140224	5167.1	4325.9	18024.7	26916.9	18265	15861.7	18745.6	18745.6	10454.3
2239	1.23176	72.0723	7.36999	845.322	43598	43598	1606.46	1344.95	5603.94	8368.55	5678.66	4931.47	5828.1	5828.1	3250.28
2635	1.11726	75.7266	5.82462	847.176	19073.6	209810	7731.13	6472.53	26969	40273.7	27328.6	23732.7	28047.8	28047.8	15642
1872	1.42929	102.674	8.11173	848.317	13536	13536	498.78	417.58	1739.92	2598.28	1763.12	1531.13	1809.51	1809.51	1009.15
727	0.887866	91.3612	3.55259	850.154	40751	611265	22523.3	18856.8	78569.7	117331	79617.3	69141.4	81712.5	81712.5	45570.4
1333	0.846164	87.3569	6.55147	850.975	40407.6	525299	19355.8	16204.8	67520	100830	68420.2	59417.6	70220.8	70220.8	39161.6
1233	0.846976	25.0966	7.34269	852.498	16332.6	261321	9629.16	8061.6	33590.1	50161.2	34038	29559.3	34933.7	34933.7	19482.2
2476	1.44442	88.2861	6.62087	852.923	4600	73600	2712.32	2270.72	9461.6	14129.4	9587.84	8326.24	9840.16	9840.16	5487.68
1663	1.0294	29.9234	4.53621	855.532	26935.1	430961	15880	13294.8	55395.4	82723.8	56134	48747.9	57611.2	57611.2	32129.3
1236	1.5327	62.7905	12.4809	855.732	37961	607376	22380	18736.8	78069.8	116584	79110.7	68701.4	81192.6	81192.6	45280.5
2636	1.30779	79.6478	6.40682	858.368	17265.4	120858	4453.41	3728.41	15535.1	23199.1	15742.3	13670.9	16156.5	16156.5	9010.36
728	0.920702	49.0903	4.17812	859.97	49679	347753	12813.7	10727.7	44698.9	66750.4	45294.9	39335	46486.9	46486.9	25925.3
2059	1.21645	105.654	7.56057	861.89	13536	13536	498.78	417.58	1739.92	2598.28	1763.12	1531.13	1809.51	1809.51	1009.15
1355	1.35544	77.487	5.35515	864.556	13536	54144	1995.12	1670.32	6959.68	10393.1	7052.48	6124.52	7238.04	7238.04	4036.6
606	0.8659	146.109	7.96662	866.444	21209	339344	12504	10468.5	43618.7	65137.2	44200.3	38384.4	45363.5	45363.5	25298.8
1460	1.18779	63.7103	4.15385	867.02	13536	67680	2493.9	2087.9	8699.6	12991.4	8815.6	7655.65	9047.55	9047.55	5045.75
527	1.01753	55.4654	9.30606	869.303	17858.3	214300	7896.48	6611.05	27545.9	41135.3	27913.3	24240.4	28647.8	28647.8	15976.6
635	0.887982	122.281	8.05906	872.728	47765.9	334361	12320.3	10314.6	42977.6	64179.8	43550.6	37820.2	44696.6	44696.6	24927
2568	1.33965	3.70541	0.612361	874.009	13536	40608	1496.34	1252.74	5219.76	7794.84	5289.36	4593.39	5428.53	5428.53	3027.45
2147	1.11701	103.876	7.28476	876.27	4600	73600	2712.32	2270.72	9461.6	14129.4	9587.84	8326.24	9840.16	9840.16	5487.68
1667	0.782624	85.5692	5.57748	876.626	25138.7	402219	14821	12408.2	51701.1	77206.9	52390.4	45496.9	53769.1	53769.1	29986.6
2321	1.37065	76.9286	7.09186	876.792	13536	203040	7481.7	6263.7	26098.8	38974.2	26446.8	22966.9	27142.7	27142.7	15137.3
1775	1.2413	26.9474	4.47339	876.906	9564.44	86080	3171.98	2655.58	11065	16523.8	11212.6	9737.21	11507.6	11507.6	6417.67
2475	1.22689	91.4918	6.19864	879.49	3933.75	62940	2319.57	1941.92	8091.5	12083.4	8199.44	7120.54	8415.21	8415.21	4693.03
2967	1.12608	69.4083	4.42567	879.805	13536	81216	2992.68	2505.48	10439.5	15589.7	10578.7	9186.78	10857.1	10857.1	6054.9
2477	1.45024	82.7005	7.11988	879.996	4600	73600	2712.32	2270.72	9461.6	14129.4	9587.84	8326.24	9840.16	9840.16	5487.68
495	0.957476	184.111	9.8048	880.571	43598	43598	1606.46	1344.95	5603.94	8368.55	5678.66	4931.47	5828.1	5828.1	3250.28
2155	1.28653	86.8548	6.58177	881.908	6387.2	63872	2353.72	1970.52	8210.64	12261.3	8320.16	7225.38	8539.1	8539.1	4762.14
1560	1.17369	99.1576	6.3416	882.435	30921	92763	3418.02	2861.58	11923.3	17805.5	12082.3	10492.5	12400.2	12400.2	6915.51
1873	1.46393	97.9481	8.38038	882.792	13536	13536	498.78	417.58	1739.92	2598.28	1763.12	1531.13	1809.51	1809.51	1009.15
2394	1.46672	93.1553	7.04108	883.798	4600	46000	1695.2	1419.2	5913.5	8830.9	5992.4	5203.9	6150.1	6150.1	3429.8
982	1.14605	78.7768	10.3988	884.441	19952.5	319240	11763.2	9848.35	41034.6	61278.4	41581.8	36110.5	42676.1	42676.1	23800.1
847	0.816697	93.2526	6.21186	886.08	47289	236445	8712.35	7294.05	30392	45385.3	30797.2	26744.9	31607.6	31607.6	17627.3
1656	0.476388	138.444	7.17853	887.88	43598	174392	6425.84	5379.8	22415.8	33474.2	22714.6	19725.9	23312.4	23312.4	13001.1
2909	1.13529	58.5767	4.37687	897.565	13536	148896	5486.58	4593.38	19139.1	28581.1	19394.3	16842.4	19904.6	19904.6	11100.7
312	1.35373	184.72	13.1934	897.612	36287	435444	16044.8	13432.9	55970.3	83582.3	56716.6	49253.9	58209.1	58209.1	32462.8
2847	1.12664	54.7495	4.15091	899.679	6387.2	63872	2353.72	1970.52	8210.64	12261.3	8320.16	7225.38	8539.1	8539.1	4762.14
1562	0.671019	80.2112	7.29444	900.871	39372.3	118117	4352.26	3643.76	15182.3	22672.3	15384.8	13360.4	15789.6	15789.6	8805.73
726	0.821246	102.987	4.06701	901.258	37124	593984	21886.6	18323.7	76348.4	114014	77366.4	67186.6	79402.4	79402.4	44282.1
2790	0.800199	93.5088	8.52546	901.621	13536	108288	3990.24	3340.64	13919.4	20786.2	14105	12249	14476.1	14476.1	8073.2
628	1.52856	170.055	11.0928	902.825	36287	580592	21393.1	17910.6	74627	111443	75622.1	65671.8	77612.2	77612.2	43283.7
262	1.17206	158.343	10.5749	903.919	49679	49679	1830.53	1532.53	6385.56	9535.77	6470.7	5619.29	6640.98	6640.98	3703.62
2649	1.24333	3.87199	0.459581	905.725	25560.8	127804	4709.26	3942.64	16427.6	24531.9	16646.7	14456.3	17084.7	17084.7	9528.01
1671	0.0595319	81.4542	2.94979	907.123	36287	36287	1337.07	1119.41	4664.19	6965.19	4726.38	4104.49	4850.76	4850.76	2705.23
1347	1.73379	23.8733	7.82766	907.389	13536	54144	1995.12	1670.32	6959.68	10393.1	7052.48	6124.52	7238.04	7238.04	4036.6
1438	1.28322	87.5276	5.81759	910.102	13536	94752	3491.46	2923.06	12179.4	18188	12341.8	10717.9	12666.6	12666.6	7064.05
2554	1.13506	87.5867	5.85543	914.846	4600	64400	2373.28	1986.88	8278.9	12363.3	8389.36	7285.46	8610.14	8610.14	4801.72
2704	1.16087	72.0319	5.03961	916.11	14469.5	231512	8530.8	7142.02	29758.5	44439.3	30155.3	26187.5	30948.7	30948.7	17259.9
313	1.01931	159.661	12.7443	916.598	37961	607376	22380	18736.8	78069.8	116584	79110.7	68701.4	81192.6	81192.6	45280.5
1219	0.79434	90.4112	3.73251	917.472	36287	254009	9359.49	7835.87	32649.3	48756.3	33084.7	28731.4	33955.3	33955.3	18936.6
257	1.51045	132.706	9.3891	918.697	38200.1	534802	19705.9	16498	68741.4	102654	69658	60492.5	71491.1	71491.1	39870
2779	1.12794	68.0603	5.96871	919.031	15856.5	237848	8764.3	7337.5	30573	45655.7	30980.7	26904.3	31795.9	31795.9	17732.3
2644	0.382214	116.704	11.5971	920.634	13536	13536	498.78	417.58	1739.92	2598.28	1763.12	1531.13	1809.51	1809.51	1009.15
326	1.50145	67.9869	7.29073	921.319	49679	198716	7322.12	6130.12	25542.2	38143.1	25882.8	22477.2	26563.9	26563.9	14814.5
610	0.758427	8.96747	5.74694	921.989	36287	290296	10696.6	8955.28	37313.5	55721.5	37811	32835.9	38806.1	38806.1	21641.8
1462	0.068441	53.1697	7.72279	922.303	18751.5	187515	6909.48	5784.64	24102.8	35993.4	24424.1	21210.4	25066.8	25066.8	13979.6
1778	1.10479	81.7022	5.58797	922.427	12723.6	139960	5157.32	4317.72	17990.6	26865.9	18230.4	15831.7	18710.1	18710.1	10434.5
1335	1.02867	85.4121	3.60383	923.874	13536	67680	2493.9	2087.9	8699.6	12991.4	8815.6	7655.65	9047.55	9047.55	5045.75
2557	1.38012	88.674	6.81568	925.288	4600	41400	1525.68	1277.28	5322.15	7947.81	5393.16	4683.51	5535.09	5535.09	3086.82
406	1.79944	44.9436	8.86624	925.503	30921	61842	2278.68	1907.72	7948.88	11870.3	8054.86	6995	8266.82	8266.82	4610.34
319	1.67575	96.9945	10.1528	925.879	36287	580592	21393.1	17910.6	74627	111443	75622.1	65671.8	77612.2	77612.2	43283.7
1237	1.68274	89.7784	13.6649	926.658	37937.6	493189	18172.6	15214.3	63392.8	94666.5	64238	55785.7	65928.5	65928.5	36767.8
2311	1.22898	97.5393	7.11628	926.983	4600	50600	1864.72	1561.12	6504.85	9713.99	6591.64	5724.29	6765.11	6765.11	3772.78
2715	0.550625	102.733	8.06005	927.018	13536	189504	6982.92	5846.12	24358.9	36375.9	24683.7	21435.8	25333.1	25333.1	14128.1
1110	1.27412	87.1851	12.5519	927.852	30921	123684	4557.36	3815.44	15897.8	23740.6	16109.7	13990	16533.6	16533.6	9220.68
2062	1.33056	105.009	7.31435	927.928	13536	13536	498.78	417.58	1739.92	2598.28	1763.12	1531.13	1809.51	1809.51	1009.15
3016	1.32792	62.4565	4.6905	931.244	23967	359505	13246.7	11090.2	46209.5	69006.1	46825.6	40664.3	48057.8	48057.8	26801.4
1669	0.98907	74.4521	6.2057	933.447	30588.3	91765	3381.33	2830.87	11795.3	17614.4	11952.6	10379.9	12267.2	12267.2	6841.3
3017	1.62685	62.8283	5.66072	935.771	18277.4	201051	7408.26	6202.22	25842.7	38591.7	26187.3	22741.5	26876.3	26876.3	14988.7
2632	1.09388	89.4505	5.64938	936.58	17887	286192	10545.7	8828.88	36787.2	54935.5	37277.7	32372.7	38258.6	38258.6	21336.6
3278	1.18765	55.5866	4.99395	937.242	0	0	0	0	0	0	0	0	0	0	0
2061	1.37274	99.1589	8.14349	937.362	13536	13536	498.78	417.58	1739.92	2598.28	1763.12	1531.13	1809.51	1809.51	1009.15
2860	0.825925	86.3353	9.11985	937.363	4600	32200	1186.64	993.44	4139.45	6181.63	4194.68	3642.73	4305.07	4305.07	2400.86
1563	0.890267	72.4602	4.36586	937.711	37259.5	149038	5491.6	4597.62	19156.8	28607.4	19412.2	16857.9	19923	19923	11110.9
3061	1.49738	55.4697	5.63504	938.021	16696.9	183666	6767.7	5665.94	23608.2	35254.8	23922.9	20775.2	24552.4	24552.4	13692.7
2848	1.26805	63.3444	5.62886	938.731	5876.57	41136	1515.9	1269.1	5288.02	7896.82	5358.56	4653.47	5499.57	5499.57	3067.03
196	1.58413	133.624	7.94322	939.739	36287	435444	16044.8	13432.9	55970.3	83582.3	56716.6	49253.9	58209.1	58209.1	32462.8
719	1.05779	151.623	6.97504	942.27	36287	544305	20056	16791.2	69962.9	104478	70895.7	61567.4	72761.4	72761.4	40578.4
1664	1.07834	66.0894	5.89176	943.493	32275.1	516401	19028.1	15930.5	66377.3	99123.3	67262.2	58412	69032.3	69032.3	38498.8
2320	1.34054	74.7451	6.46733	944.618	13536	162432	5985.36	5010.96	20879	31179.4	21157.4	18373.6	21714.1	21714.1	12109.8
2402	1.48912	69.361	4.87269	944.987	4294.27	64414	2373.82	1987.34	8280.77	12366	8391.24	7287.09	8612.07	8612.07	4802.82
3317	1.26447	56.625	4.60003	946.284	0	0	0	0	0	0	0	0	0	0	0
1767	1.02839	122.906	6.49244	946.443	3838.57	53740	1980.53	1658.08	6908.8	10317.2	7000.96	6079.76	7185.19	7185.19	4007.07
3106	1.42843	66.9022	5.44641	946.648	13536	94752	3491.46	2923.06	12179.4	18188	12341.8	10717.9	12666.6	12666.6	7064.05
1565	0.0798139	52.2515	3.70627	947.446	43598	217990	8032.3	6724.75	28019.7	41842.8	28393.3	24657.4	29140.5	29140.5	16251.4
1456	0.89415	168.755	6.87477	948.169	13536	216576	7980.48	6681.28	27838.7	41572.5	28209.9	24498.1	28952.2	28952.2	16146.4
2701	1.06737	74.4993	4.88816	949.673	4600	73600	2712.32	2270.72	9461.6	14129.4	9587.84	8326.24	9840.16	9840.16	5487.68
1540	1.15071	96.1616	6.85566	950.079	13536	40608	1496.34	1252.74	5219.76	7794.84	5289.36	4593.39	5428.53	5428.53	3027.45
3062	1.64053	65.2196	5.98785	951.525	13536	40608	1496.34	1252.74	5219.76	7794.84	5289.36	4593.39	5428.53	5428.53	3027.45
328	1.0693	97.6105	10.4217	952.037	49679	99358	3661.06	3065.06	12771.1	19071.5	12941.4	11238.6	13282	13282	7407.24
2229	1.21179	102.369	7.69101	952.181	30921	30921	1139.34	953.86	3974.44	5935.16	4027.43	3497.5	4133.41	4133.41	2305.17
3151	1.17798	66.4438	4.65123	952.535	3889.33	35004	1290.03	1080	4500.09	6720.18	4560.12	3960.09	4680.12	4680.12	2610.03
720	1.07526	100.686	5.9004	953.014	36287	508018	18719	15671.7	65298.7	97512.7	66169.3	57462.9	67910.6	67910.6	37873.2
2231	1.35443	103.304	7.46908	957.79	47289	47289	1742.47	1458.81	6078.39	9077.06	6159.43	5348.98	6321.52	6321.52	3525.46
2478	1.18603	88.4056	6.33143	959.325	4600	69000	2542.8	2128.8	8870.25	13246.4	8988.6	7805.85	9225.15	9225.15	5144.7
1975	1.11471	98.1236	7.6351	960.068	3976.44	63623	2344.66	1962.95	8179.04	12214	8288.12	7197.52	8506.25	8506.25	4743.87
2633	1.10976	82.5833	5.30703	960.68	18891.1	245584	9049.34	7576.14	31567.4	47140.7	31988.3	27779.3	32830.1	32830.1	18309.1
1967	1.24344	97.2625	6.98389	960.744	13536	94752	3491.46	2923.06	12179.4	18188	12341.8	10717.9	12666.6	12666.6	7064.05
417	1.25894	143.798	9.54806	961.698	43598	43598	1606.46	1344.95	5603.94	8368.55	5678.66	4931.47	5828.1	5828.1	3250.28
2780	1.30181	66.3987	6.12026	962.221	14116.1	211742	7802.35	6532.15	27217.4	40644.6	27580.3	23951.3	28306	28306	15786
3194	1.14851	62.9493	4.89792	963.217	4600	73600	2712.32	2270.72	9461.6	14129.4	9587.84	8326.24	9840.16	9840.16	5487.68
1437	1.04085	100.325	6.62539	963.409	13536	108288	3990.24	3340.64	13919.4	20786.2	14105	12249	14476.1	14476.1	8073.2
333	1.36718	165.554	11.3346	963.771	43598	43598	1606.46	1344.95	5603.94	8368.55	5678.66	4931.47	5828.1	5828.1	3250.28
2145	1.28732	98.6508	7.80575	964.426	4600	18400	678.08	567.68	2365.4	3532.36	2396.96	2081.56	2460.04	2460.04	1371.92
520	1.27324	144.213	8.84468	965.045	36287	435444	16044.8	13432.9	55970.3	83582.3	56716.6	49253.9	58209.1	58209.1	32462.8
2861	0.929108	80.9569	3.88184	965.625	4600	32200	1186.64	993.44	4139.45	6181.63	4194.68	3642.73	4305.07	4305.07	2400.86
2238	1.41227	91.4067	6.72788	966.559	47289	94578	3484.94	2917.62	12156.8	18154.1	12318.9	10698	12643	12643	7050.92
836	1.25645	113.649	6.24819	968.56	13536	94752	3491.46	2923.06	12179.4	18188	12341.8	10717.9	12666.6	12666.6	7064.05
2488	0.05722	4.11267	3.79137	971.365	16436.7	98620	3633.98	3042.38	12676.6	18930.4	12845.7	11155.4	13183.7	13183.7	7352.44
2719	1.15316	4.30916	1.1783	973.828	13536	67680	2493.9	2087.9	8699.6	12991.4	8815.6	7655.65	9047.55	9047.55	5045.75
2146	1.16018	104.768	7.38364	976.303	4600	55200	2034.24	1703.04	7096.2	10597.1	7190.88	6244.68	7380.12	7380.12	4115.76
1336	1.02815	59.6536	3.57629	976.342	13536	108288	3990.24	3340.64	13919.4	20786.2	14105	12249	14476.1	14476.1	8073.2
2792	1.00063	107.534	1.53176	977.254	13536	67680	2493.9	2087.9	8699.6	12991.4	8815.6	7655.65	9047.55	9047.55	5045.75
2968	1.44279	54.0155	6.11084	977.598	13536	94752	3491.46	2923.06	12179.4	18188	12341.8	10717.9	12666.6	12666.6	7064.05
2555	1.16073	84.674	6.05038	978.258	4600	41400	1525.68	1277.28	5322.15	7947.81	5393.16	4683.51	5535.09	5535.09	3086.82
845	1.17843	63.6124	7.69054	978.711	13536	40608	1496.34	1252.74	5219.76	7794.84	5289.36	4593.39	5428.53	5428.53	3027.45
2144	1.12492	95.4912	7.87529	979.297	4406.18	48468	1786.17	1495.36	6230.83	9304.78	6313.96	5483.15	6480.12	6480.12	3613.85
522	1.11264	113.011	7.8456	980.369	36287	435444	16044.8	13432.9	55970.3	83582.3	56716.6	49253.9	58209.1	58209.1	32462.8
1352	1.14863	193.784	8.70786	980.872	13536	67680	2493.9	2087.9	8699.6	12991.4	8815.6	7655.65	9047.55	9047.55	5045.75
2313	1.38266	97.382	7.09183	981.627	5702.38	91238	3362.23	2814.83	11728.7	17515	11885.2	10321.3	12198	12198	6802.62
2310	1.22246	99.4965	7.60656	982.075	4600	69000	2542.8	2128.8	8870.25	13246.4	8988.6	7805.85	9225.15	9225.15	5144.7
1453	1.46699	45.5488	10.1964	983.67	37631.3	338682	12479.5	10447.9	43533.1	65009.5	44113.6	38309.1	45274.4	45274.4	25249.2
2923	1.00962	92.5029	7.27164	986.994	2468	2468	90.97	76.16	317.33	473.88	321.56	279.25	330.02	330.02	184.05
1095	0.930451	76.6366	7.19238	987.569	13536	27072	997.56	835.16	3479.84	5196.56	3526.24	3062.26	3619.02	3619.02	2018.3
3238	1.06592	59.2155	4.87056	988.846	0	0	0	0	0	0	0	0	0	0	0
3596	0.563766	3.18471	0.166736	989.509	0	0	0	0	0	0	0	0	0	0	0
3553	0.644289	3.35423	0.16167	989.644	0	0	0	0	0	0	0	0	0	0	0
3597	0.956534	2.96108	0.164498	990.454	0	0	0	0	0	0	0	0	0	0	0
1668	0.922858	84.1984	5.61098	991.442	26121.6	287338	10587.8	8864.17	36934.2	55155	37426.6	32502.1	38411.6	38411.6	21421.8
3595	0.487268	3.21477	0.161025	991.545	0	0	0	0	0	0	0	0	0	0	0
3552	0.489639	4.30972	0.173916	991.919	0	0	0	0	0	0	0	0	0	0	0
1871	1.3115	99.51	7.60927	992.115	13536	13536	498.78	417.58	1739.92	2598.28	1763.12	1531.13	1809.51	1809.51	1009.15
3554	0.775791	2.8729	0.197547	992.284	0	0	0	0	0	0	0	0	0	0	0
961	1.05366	99.1695	6.47543	993.492	22238	44476	1638.86	1372.06	5716.96	8537.32	5793.18	5030.92	5945.64	5945.64	3315.84
3594	0.46176	2.95556	0.161825	994.105	0	0	0	0	0	0	0	0	0	0	0
1443	0.418293	123.377	9.86003	994.902	13536	162432	5985.36	5010.96	20879	31179.4	21157.4	18373.6	21714.1	21714.1	12109.8
3551	0.472757	5.11622	0.223345	995.405	0	0	0	0	0	0	0	0	0	0	0
725	0.888679	97.1469	6.89882	995.48	40751	489012	18018.7	15085.4	62855.8	93864.6	63693.8	55313.1	65370	65370	36456.3
3598	1.27605	3.06364	0.159444	996.17	0	0	0	0	0	0	0	0	0	0	0
2404	1.4032	63.0431	5.32543	996.837	4600	69000	2542.8	2128.8	8870.25	13246.4	8988.6	7805.85	9225.15	9225.15	5144.7
3592	0.452063	3.05802	0.184893	998.297	0	0	0	0	0	0	0	0	0	0	0
519	1.30237	141.505	8.3318	998.529	36287	435444	16044.8	13432.9	55970.3	83582.3	56716.6	49253.9	58209.1	58209.1	32462.8
325	1.17395	48.255	5.92847	999.339	49679	99358	3661.06	3065.06	12771.1	19071.5	12941.4	11238.6	13282	13282	7407.24
3550	0.470408	6.56209	0.303961	1000.14	0	0	0	0	0	0	0	0	0	0	0
2392	1.16884	95.9702	6.75162	1001.03	4600	59800	2203.76	1844.96	7687.55	11480.2	7790.12	6765.07	7995.13	7995.13	4458.74
3591	0.451887	3.47467	0.180187	1001.06	0	0	0	0	0	0	0	0	0	0	0
1883	1.31669	27.8503	5.20411	1001.89	43598	130794	4819.38	4034.85	16811.8	25105.6	17036	14794.4	17484.3	17484.3	9750.84
3590	0.451669	4.13351	0.159378	1002.02	0	0	0	0	0	0	0	0	0	0	0
3014	1.10929	30.9286	4.75828	1002.82	13536	216576	7980.48	6681.28	27838.7	41572.5	28209.9	24498.1	28952.2	28952.2	16146.4
512	1.9326	99.9448	10.1536	1003.28	36287	326583	12033.6	10074.7	41977.7	62686.7	42537.4	36940.4	43656.8	43656.8	24347.1
2391	1.24912	93.202	7.43103	1003.35	43598	87196	3212.92	2689.9	11207.9	16737.1	11357.3	9862.94	11656.2	11656.2	6500.56
2844	1.01932	52.1202	4.05438	1004.12	3747.2	37472	1381	1156.16	4817.42	7194.06	4881.68	4239.34	5010.14	5010.14	2794.08
3637	0.54203	126.57	0.220207	1004.17	0	0	0	0	0	0	0	0	0	0	0
2775	0.986265	61.4825	4.50218	1004.18	7349.54	95544	3520.8	2947.6	12281.8	18340.9	12445.6	10808	12773.1	12773.1	7123.42
2700	1.06482	69.1323	5.27897	1004.91	4600	73600	2712.32	2270.72	9461.6	14129.4	9587.84	8326.24	9840.16	9840.16	5487.68
1782	0.0697582	75.5584	5.73078	1005.13	13536	162432	5985.36	5010.96	20879	31179.4	21157.4	18373.6	21714.1	21714.1	12109.8
2777	1.09464	64.1151	4.63868	1005.76	13536	81216	2992.68	2505.48	10439.5	15589.7	10578.7	9186.78	10857.1	10857.1	6054.9
1672	0.0630487	72.9661	4.00433	1006.03	36287	435444	16044.8	13432.9	55970.3	83582.3	56716.6	49253.9	58209.1	58209.1	32462.8
3589	0.45267	5.73209	0.182065	1006.19	0	0	0	0	0	0	0	0	0	0	0
3195	0.983401	61.2238	5.52841	1006.91	4600	73600	2712.32	2270.72	9461.6	14129.4	9587.84	8326.24	9840.16	9840.16	5487.68
3638	0.731633	97.2532	0.207566	1006.96	0	0	0	0	0	0	0	0	0	0	0
1647	1.29754	93.4787	6.79072	1007.09	37259.5	223557	8237.4	6896.43	28735.1	42911.1	29118.3	25286.9	29884.5	29884.5	16666.3
846	1.05349	66.305	7.28254	1007.18	38850.8	155403	5726.19	4794.01	19975.1	29829.5	20241.4	17578.1	20774.1	20774.1	11585.5
3599	1.26717	3.16505	0.186881	1008.08	0	0	0	0	0	0	0	0	0	0	0
835	1.10921	133.713	5.86996	1008.71	13536	27072	997.56	835.16	3479.84	5196.56	3526.24	3062.26	3619.02	3619.02	2018.3
3588	0.456096	5.36703	0.223824	1008.75	0	0	0	0	0	0	0	0	0	0	0
3555	1.04682	2.93423	0.278201	1009.53	0	0	0	0	0	0	0	0	0	0	0
1979	1.2736	16.6998	6.03568	1009.65	4600	41400	1525.68	1277.28	5322.15	7947.81	5393.16	4683.51	5535.09	5535.09	3086.82
3639	1.08591	28.0243	0.206984	1010.11	0	0	0	0	0	0	0	0	0	0	0
2774	1.02769	67.7003	4.35916	1010.48	6183.75	98940	3646	3052.41	12718.6	18993.2	12888.3	11192.4	13227.4	13227.4	7376.75
2150	1.27056	93.6268	6.60132	1011.03	4600	73600	2712.32	2270.72	9461.6	14129.4	9587.84	8326.24	9840.16	9840.16	5487.68
3587	0.458124	5.22844	0.287718	1011.64	0	0	0	0	0	0	0	0	0	0	0
2843	1.04046	51.5655	3.90443	1012.39	6487.57	90826	3347.02	2802.12	11675.6	17435.7	11831.3	10274.6	12142.7	12142.7	6771.86
1765	1.36256	107.108	9.63857	1012.71	4031.47	60472	2228.6	1865.76	7774.17	11609.5	7877.88	6841.29	8085.19	8085.19	4508.98
1093	1.2021	117.298	6.21287	1013.31	13536	67680	2493.9	2087.9	8699.6	12991.4	8815.6	7655.65	9047.55	9047.55	5045.75
419	1.57408	126.692	12.037	1014.15	43598	87196	3212.92	2689.9	11207.9	16737.1	11357.3	9862.94	11656.2	11656.2	6500.56
1659	0.918822	108.765	9.47079	1016.94	43598	261588	9638.76	8069.7	33623.6	50211.3	34072	29588.8	34968.6	34968.6	19501.7
327	1.39126	79.4401	11.9412	1016.94	49679	99358	3661.06	3065.06	12771.1	19071.5	12941.4	11238.6	13282	13282	7407.24
3549	0.457432	6.82122	0.3729	1017.53	0	0	0	0	0	0	0	0	0	0	0
3279	1.2199	61.2414	4.47073	1017.83	0	0	0	0	0	0	0	0	0	0	0
1086	1.10766	92.0453	7.64594	1018.42	13536	13536	498.78	417.58	1739.92	2598.28	1763.12	1531.13	1809.51	1809.51	1009.15
2908	1.08315	55.1276	4.16015	1019.64	13536	81216	2992.68	2505.48	10439.5	15589.7	10578.7	9186.78	10857.1	10857.1	6054.9
3640	1.47947	3.39244	0.183526	1019.7	0	0	0	0	0	0	0	0	0	0	0
2846	1.01707	53.5434	4.26675	1020.36	5791.47	86872	3201.32	2680.12	11167.4	16676.7	11316.4	9827.33	11614.2	11614.2	6477.04
3060	1.39135	47.4676	4.66224	1021.24	13536	162432	5985.36	5010.96	20879	31179.4	21157.4	18373.6	21714.1	21714.1	12109.8
3586	0.458336	7.7418	0.436085	1021.95	0	0	0	0	0	0	0	0	0	0	0
3662	1.20914	4.4272	0.204474	1022.32	0	0	0	0	0	0	0	0	0	0	0
3585	0.455183	9.84613	0.423047	1022.46	0	0	0	0	0	0	0	0	0	0	0
3548	0.451845	8.65045	0.489625	1022.69	0	0	0	0	0	0	0	0	0	0	0
3788	1.08538	6.40048	0.219617	1023.72	0	0	0	0	0	0	0	0	0	0	0
2966	1.11176	53.7389	3.88132	1024.41	13536	81216	2992.68	2505.48	10439.5	15589.7	10578.7	9186.78	10857.1	10857.1	6054.9
3746	0.635507	3.36505	0.1394	1024.54	0	0	0	0	0	0	0	0	0	0	0
3015	1.10971	54.4034	4.98146	1025.78	17013	255195	9403.38	7872.54	32802.4	48984.8	33239.7	28866.1	34114.4	34114.4	19025.3
3745	0.501269	3.33564	0.134583	1026.18	0	0	0	0	0	0	0	0	0	0	0
311	1.37937	220.088	14.9985	1026.26	36287	580592	21393.1	17910.6	74627	111443	75622.1	65671.8	77612.2	77612.2	43283.7
3584	0.460555	12.5909	0.404677	1026.72	0	0	0	0	0	0	0	0	0	0	0
3104	1.33409	37.0201	5.16565	1026.8	22228.5	355656	13105	10971.5	45714.9	68267.5	46324.4	40229	47543.4	47543.4	26514.6
3661	1.15302	3.87027	0.345148	1027.01	0	0	0	0	0	0	0	0	0	0	0
521	1.22747	109.444	8.04685	1027.76	36287	435444	16044.8	13432.9	55970.3	83582.3	56716.6	49253.9	58209.1	58209.1	32462.8
3744	0.472011	2.97874	0.161004	1027.79	0	0	0	0	0	0	0	0	0	0	0
3702	0.475392	3.04054	0.137702	1028.44	0	0	0	0	0	0	0	0	0	0	0
1232	1.14692	12.9288	8.74856	1030.46	19674.4	196744	7249.56	6069.42	25289.2	37765.2	25626.4	22254.5	26300.8	26300.8	14667.7
1670	0.0697442	76.3672	5.85655	1030.53	36287	72574	2674.14	2238.82	9328.38	13930.4	9452.76	8208.98	9701.52	9701.52	5410.46
1966	1.38926	90.0128	7.36778	1030.61	13536	40608	1496.34	1252.74	5219.76	7794.84	5289.36	4593.39	5428.53	5428.53	3027.45
3701	0.468296	3.16892	0.142059	1030.67	0	0	0	0	0	0	0	0	0	0	0
3741	0.45936	37.5572	0.167996	1030.98	0	0	0	0	0	0	0	0	0	0	0
3660	1.01914	3.99784	0.363984	1031.07	0	0	0	0	0	0	0	0	0	0	0
2058	1.18605	100.867	8.20819	1031.16	13536	40608	1496.34	1252.74	5219.76	7794.84	5289.36	4593.39	5428.53	5428.53	3027.45
2226	1.12568	100.658	7.11755	1031.67	13536	13536	498.78	417.58	1739.92	2598.28	1763.12	1531.13	1809.51	1809.51	1009.15
3740	0.459135	142.022	0.150626	1031.85	0	0	0	0	0	0	0	0	0	0	0
1885	0.348068	68.853	5.30771	1031.99	45238.4	407146	15002.2	12560	52333.3	78151	53031	46053.3	54426.6	54426.6	30353.2
256	1.31962	124.563	10.2091	1032.57	40751	489012	18018.7	15085.4	62855.8	93864.6	63693.8	55313.1	65370	65370	36456.3
3739	0.464376	145.916	0.157171	1032.64	0	0	0	0	0	0	0	0	0	0	0
3659	0.873742	3.54418	0.264454	1032.88	0	0	0	0	0	0	0	0	0	0	0
3620	1.02646	7.78793	0.371124	1033.91	0	0	0	0	0	0	0	0	0	0	0
3547	0.455092	8.35373	0.537879	1033.97	0	0	0	0	0	0	0	0	0	0	0
3565	0.478999	50.6838	0.290367	1034.19	0	0	0	0	0	0	0	0	0	0	0
3789	1.0898	15.7685	0.350365	1034.9	0	0	0	0	0	0	0	0	0	0	0
3600	1.20562	3.12685	0.283106	1035.12	0	0	0	0	0	0	0	0	0	0	0
3695	0.464887	145.491	0.146306	1035.24	0	0	0	0	0	0	0	0	0	0	0
2322	1.32354	82.2649	6.33065	1035.32	14116.1	211742	7802.35	6532.15	27217.4	40644.6	27580.3	23951.3	28306	28306	15786
3696	0.462058	68.0159	0.149966	1035.5	0	0	0	0	0	0	0	0	0	0	0
3697	0.460502	5.59277	0.16073	1035.54	0	0	0	0	0	0	0	0	0	0	0
3650	0.464819	90.1325	0.408132	1035.55	0	0	0	0	0	0	0	0	0	0	0
3556	1.40014	3.64134	0.25061	1035.84	0	0	0	0	0	0	0	0	0	0	0
3606	0.467509	76.0638	0.207417	1035.87	0	0	0	0	0	0	0	0	0	0	0
3785	0.583517	17.4105	0.545869	1035.96	0	0	0	0	0	0	0	0	0	0	0
2401	1.17962	96.5041	5.05763	1036.02	4067	65072	2398.12	2007.68	8365.52	12492.6	8477.12	7361.68	8700.2	8700.2	4851.96
2634	1.18822	73.8368	5.23982	1036.24	18508.6	129560	4774.06	3996.86	16653.7	24869.5	16875.7	14655.2	17319.8	17319.8	9659.13
3566	0.48709	44.9712	0.254758	1037.6	0	0	0	0	0	0	0	0	0	0	0
3651	0.472475	182.884	0.181654	1038.01	0	0	0	0	0	0	0	0	0	0	0
3516	0.927814	8.13027	0.805957	1038.03	0	0	0	0	0	0	0	0	0	0	0
3607	0.469192	70.6389	0.27326	1038.27	0	0	0	0	0	0	0	0	0	0	0
3608	0.479765	63.9896	0.292864	1038.3	0	0	0	0	0	0	0	0	0	0	0
627	1.30601	168.406	10.3837	1038.35	36287	580592	21393.1	17910.6	74627	111443	75622.1	65671.8	77612.2	77612.2	43283.7
3784	0.495448	24.5867	0.487936	1038.38	0	0	0	0	0	0	0	0	0	0	0
1541	1.34132	80.5613	5.77921	1038.98	13536	148896	5486.58	4593.38	19139.1	28581.1	19394.3	16842.4	19904.6	19904.6	11100.7
2474	1.12707	94.0641	6.22077	1039.14	2468	29616	1091.64	913.92	3807.96	5686.56	3858.72	3351	3960.24	3960.24	2208.6
3654	0.482676	3.14523	0.15457	1039.22	0	0	0	0	0	0	0	0	0	0	0
3652	0.477398	34.7662	0.158687	1039.24	0	0	0	0	0	0	0	0	0	0	0
2699	1.03742	69.1928	5.05576	1039.45	3800.5	60808	2241.02	1876.16	7817.48	11674.2	7921.76	6879.4	8130.22	8130.22	4534.1
3787	0.91791	6.23831	1.04236	1039.72	0	0	0	0	0	0	0	0	0	0	0
3653	0.478862	6.96476	0.149027	1039.78	0	0	0	0	0	0	0	0	0	0	0
2631	1.11299	88.6396	6.27807	1040.18	15276.4	229146	8443.65	7069.05	29454.5	43985.3	29847.2	25919.9	30632.6	30632.6	17083.6
2849	1.62287	61.5169	5.16839	1040.2	4600	36800	1356.16	1135.36	4730.8	7064.72	4793.92	4163.12	4920.08	4920.08	2743.84
3567	0.557632	19	0.207977	1040.21	0	0	0	0	0	0	0	0	0	0	0
1874	1.38292	102.499	6.97691	1040.34	30921	30921	1139.34	953.86	3974.44	5935.16	4027.43	3497.5	4133.41	4133.41	2305.17
2558	1.43351	85.838	6.60557	1040.74	6804.75	54438	2006.07	1679.47	6997.93	10450.3	7091.27	6158.19	7277.89	7277.89	4058.78
3641	1.58962	3.41982	0.267055	1040.79	0	0	0	0	0	0	0	0	0	0	0
3609	0.518877	3.82733	0.284268	1040.87	0	0	0	0	0	0	0	0	0	0	0
2390	1.15275	98.386	6.77763	1041	43598	43598	1606.46	1344.95	5603.94	8368.55	5678.66	4931.47	5828.1	5828.1	3250.28
3694	0.468407	138.356	0.432593	1041.3	0	0	0	0	0	0	0	0	0	0	0
2151	1.11405	107.079	5.91483	1041.66	4589.94	73439	2706.38	2265.75	9440.88	14098.5	9566.84	8308	9818.61	9818.61	5475.67
3612	0.542976	4.98265	0.161888	1042.31	0	0	0	0	0	0	0	0	0	0	0
3708	0.836564	3.45289	0.420305	1042.72	0	0	0	0	0	0	0	0	0	0	0
3613	0.581412	3.39135	0.224714	1043.22	0	0	0	0	0	0	0	0	0	0	0
3610	0.584279	4.76635	0.193527	1043.35	0	0	0	0	0	0	0	0	0	0	0
2904	0.975117	29.4701	1.97839	1043.49	22238	111190	4097.15	3430.15	14292.4	21343.3	14483	12577.3	14864.1	14864.1	8289.6
3611	0.576706	5.19292	0.148012	1043.64	0	0	0	0	0	0	0	0	0	0	0
3783	0.472348	81.2931	0.841897	1043.65	0	0	0	0	0	0	0	0	0	0	0
2850	1.62785	73.4124	5.14756	1043.86	6089.33	73072	2692.76	2254.36	9393.34	14027.5	9518.64	8266.16	9769.12	9769.12	5448.1
3546	0.464724	9.3964	0.68119	1044.84	0	0	0	0	0	0	0	0	0	0	0
3636	0.486009	88.3975	2.40631	1044.91	0	0	0	0	0	0	0	0	0	0	0
1337	0.686023	42.7265	5.41146	1045.02	13536	135360	4987.8	4175.8	17399.2	25982.8	17631.2	15311.3	18095.1	18095.1	10091.5
3105	1.43501	49.8202	5.40348	1045.07	18503.1	259044	9545.16	7991.24	33297	49723.4	33740.9	29301.3	34628.7	34628.7	19312.2
3568	0.577384	4.35306	0.286115	1045.37	0	0	0	0	0	0	0	0	0	0	0
1654	1.5729	108.602	11.206	1046.34	43598	43598	1606.46	1344.95	5603.94	8368.55	5678.66	4931.47	5828.1	5828.1	3250.28
2483	0.458231	102.511	4.58296	1046.84	15544.2	202074	7446.09	6233.89	25974.6	38788.8	26321	22857.7	27013.6	27013.6	15065.3
3570	0.600931	3.52655	0.210097	1047.04	0	0	0	0	0	0	0	0	0	0	0
2638	1.56458	86.2631	6.71713	1047.4	14779.1	206908	7624.22	6383.02	26596	39716.7	26950.6	23404.5	27659.8	27659.8	15425.6
3569	0.55814	4.10471	0.25462	1047.49	0	0	0	0	0	0	0	0	0	0	0
2553	1.09823	92.4811	6.16633	1047.49	4589.94	73439	2706.38	2265.75	9440.88	14098.5	9566.84	8308	9818.61	9818.61	5475.67
2982	0.511252	91.884	3.57416	1047.61	22238	177904	6555.44	5488.24	22867.8	34149.3	23172.7	20123.7	23782.6	23782.6	13263.4
3316	1.24255	52.8594	4.84593	1048.11	0	0	0	0	0	0	0	0	0	0	0
1436	1.05513	120.24	7.05018	1048.23	13536	94752	3491.46	2923.06	12179.4	18188	12341.8	10717.9	12666.6	12666.6	7064.05
3583	0.467671	16.0712	0.62112	1048.44	0	0	0	0	0	0	0	0	0	0	0
3571	0.660585	4.84952	0.261761	1048.7	0	0	0	0	0	0	0	0	0	0	0
3515	0.806338	9.63459	0.707316	1048.81	0	0	0	0	0	0	0	0	0	0	0
3318	1.35216	61.6032	3.3253	1049.01	0	0	0	0	0	0	0	0	0	0	0
324	1.08676	24.16	5.23265	1049.07	36287	254009	9359.49	7835.87	32649.3	48756.3	33084.7	28731.4	33955.3	33955.3	18936.6
3355	1.25479	47.1492	3.94314	1049.13	0	0	0	0	0	0	0	0	0	0	0
3782	0.562311	146.403	1.48016	1050.27	0	0	0	0	0	0	0	0	0	0	0
1332	0.943938	100.122	6.64476	1050.44	31182.2	498915	18383.7	15391	64128.9	95765.8	64984	56433.5	66694.1	66694.1	37194.7
2396	1.10842	93.3265	6.49338	1050.48	4295.43	60136	2216.18	1855.36	7730.86	11544.8	7834	6803.18	8040.16	8040.16	4483.86
2910	1.42292	62.1542	5.70704	1050.51	13536	94752	3491.46	2923.06	12179.4	18188	12341.8	10717.9	12666.6	12666.6	7064.05
1087	1.04537	103.895	6.25291	1050.55	13536	40608	1496.34	1252.74	5219.76	7794.84	5289.36	4593.39	5428.53	5428.53	3027.45
1547	0.746765	118.084	9.81492	1050.89	23967	119835	4415.58	3696.74	15403.2	23002	15608.5	13554.8	16019.3	16019.3	8933.81
3526	0.573039	40.4344	7.09141	1051.61	0	0	0	0	0	0	0	0	0	0	0
3786	0.735141	10.411	1.3194	1051.81	0	0	0	0	0	0	0	0	0	0	0
3683	1.24262	94.1132	0.282754	1052.6	0	0	0	0	0	0	0	0	0	0	0
1238	1.30109	151.813	15.2761	1053.53	25583.7	230253	8484.27	7103.07	29596.2	44197	29990.8	26044.7	30780	30780	17165.8
2309	1.19144	92.0959	6.85334	1054.11	4600	59800	2203.76	1844.96	7687.55	11480.2	7790.12	6765.07	7995.13	7995.13	4458.74
2063	0.888319	107.001	7.1274	1054.24	13536	13536	498.78	417.58	1739.92	2598.28	1763.12	1531.13	1809.51	1809.51	1009.15
2228	1.26037	98.0804	7.84713	1054.88	13536	13536	498.78	417.58	1739.92	2598.28	1763.12	1531.13	1809.51	1809.51	1009.15
3545	0.484078	10.3523	0.654588	1055.36	0	0	0	0	0	0	0	0	0	0	0
2637	1.43721	81.8972	6.60739	1055.4	15167.6	242682	8942.43	7486.63	31194.4	46583.6	31610.3	27451.1	32442.1	32442.1	18092.7
3018	1.26485	62.5257	6.64831	1055.68	13536	162432	5985.36	5010.96	20879	31179.4	21157.4	18373.6	21714.1	21714.1	12109.8
1209	1.22492	86.5881	6.33914	1055.77	43598	43598	1606.46	1344.95	5603.94	8368.55	5678.66	4931.47	5828.1	5828.1	3250.28
2225	1.22528	101.456	6.66822	1055.95	13536	27072	997.56	835.16	3479.84	5196.56	3526.24	3062.26	3619.02	3619.02	2018.3
1646	1.29236	96.1677	6.69941	1056.07	43598	43598	1606.46	1344.95	5603.94	8368.55	5678.66	4931.47	5828.1	5828.1	3250.28
3513	0.694247	9.88915	0.724746	1056.33	0	0	0	0	0	0	0	0	0	0	0
2473	1.15985	91.764	6.40096	1056.89	4200.25	67204	2476.67	2073.44	8639.54	12901.8	8754.8	7602.82	8985.19	8985.19	5010.89
2793	0.949799	46.8225	2.92581	1057.36	13536	121824	4489.02	3758.22	15659.3	23384.5	15868.1	13780.2	16285.6	16285.6	9082.35
264	1.75945	104.794	12.7532	1057.36	47289	47289	1742.47	1458.81	6078.39	9077.06	6159.43	5348.98	6321.52	6321.52	3525.46
2149	1.3407	97.3016	8.05161	1057.86	5702.38	91238	3362.23	2814.83	11728.7	17515	11885.2	10321.3	12198	12198	6802.62
3621	0.998846	11.42	1.64743	1057.94	0	0	0	0	0	0	0	0	0	0	0
3628	1.21575	68.6393	0.787135	1058.5	0	0	0	0	0	0	0	0	0	0	0
2227	1.20901	89.5418	7.25982	1058.51	13536	13536	498.78	417.58	1739.92	2598.28	1763.12	1531.13	1809.51	1809.51	1009.15
2563	0.369832	97.3186	6.88564	1059.4	13536	135360	4987.8	4175.8	17399.2	25982.8	17631.2	15311.3	18095.1	18095.1	10091.5
3512	0.604651	11.7577	0.710994	1059.52	0	0	0	0	0	0	0	0	0	0	0
3486	0.63973	30.9776	3.27007	1060.42	0	0	0	0	0	0	0	0	0	0	0
411	1.39561	140.97	7.05549	1060.55	44828.3	134485	4955.39	4148.71	17286.3	25814.2	17516.8	15211.9	17977.7	17977.7	10026
3663	1.21098	6.04378	1.03794	1060.91	0	0	0	0	0	0	0	0	0	0	0
3148	1.11161	12.4122	3.74126	1061.06	3001	36012	1327.29	1111.2	4630.02	6914.19	4691.76	4074.42	4815.21	4815.21	2685.39
3619	0.962171	11.6001	0.711334	1061.69	0	0	0	0	0	0	0	0	0	0	0
844	1.21102	80.051	5.54694	1062.15	27444	137220	5056.14	4233.02	17637.7	26338.9	17872.8	15521.1	18343.2	18343.2	10229.8
1783	0.0985913	75.5954	5.88767	1062.71	17882.3	214587	7907.04	6619.8	27582.6	41190	27950.4	24272.7	28685.8	28685.8	15997.9
1884	0.112505	65.9436	5.32184	1062.75	49337.6	345363	12725.7	10654	44391.8	66291.7	44983.6	39064.7	46167.4	46167.4	25747.2
3103	1.1296	18.529	3.81605	1063.19	20779.8	249357	9188.16	7692.36	32051.6	47863.8	32479	28205.4	33333.6	33333.6	18589.9
1981	0.284141	79.0432	5.15244	1063.3	4600	69000	2542.8	2128.8	8870.25	13246.4	8988.6	7805.85	9225.15	9225.15	5144.7
3514	0.937205	8.96324	0.637457	1063.63	0	0	0	0	0	0	0	0	0	0	0
3237	1.13432	59.34	5.12388	1063.82	0	0	0	0	0	0	0	0	0	0	0
3544	0.497019	12.6162	0.758874	1064.28	0	0	0	0	0	0	0	0	0	0	0
3629	1.44552	62.542	0.709543	1065.41	0	0	0	0	0	0	0	0	0	0	0
1463	0.0713104	34.2937	9.15776	1065.95	30921	247368	9114.72	7630.88	31795.5	47481.3	32219.4	27980	33067.3	33067.3	18441.4
1439	1.51006	82.3312	4.99382	1066.01	13536	162432	5985.36	5010.96	20879	31179.4	21157.4	18373.6	21714.1	21714.1	12109.8
859	1.1968	6.02596	12.045	1066.11	43598	130794	4819.38	4034.85	16811.8	25105.6	17036	14794.4	17484.3	17484.3	9750.84
2794	1.16081	18.7171	3.77274	1067.48	13536	81216	2992.68	2505.48	10439.5	15589.7	10578.7	9186.78	10857.1	10857.1	6054.9
3527	0.563124	44.2159	0.248483	1068.12	0	0	0	0	0	0	0	0	0	0	0
323	1.04467	67.7333	3.81766	1068.25	36287	290296	10696.6	8955.28	37313.5	55721.5	37811	32835.9	38806.1	38806.1	21641.8
2702	1.11291	70.473	4.77426	1068.28	9068	145088	5346.4	4476	18650.2	27851	18898.9	16412.2	19396.2	19396.2	10817
2698	0.988078	74.5447	4.90968	1069.02	3889.33	46672	1720.04	1440	6000.12	8960.24	6080.16	5280.12	6240.16	6240.16	3480.04
1870	1.19973	87.6836	7.77517	1069.73	13536	13536	498.78	417.58	1739.92	2598.28	1763.12	1531.13	1809.51	1809.51	1009.15
2924	2.40193	116.369	3.65682	1069.94	4600	9200	339.04	283.84	1182.7	1766.18	1198.48	1040.78	1230.02	1230.02	685.96
3582	0.477698	18.2183	0.733093	1070.64	0	0	0	0	0	0	0	0	0	0	0
3572	0.668252	4.64151	0.702365	1071.37	0	0	0	0	0	0	0	0	0	0	0
960	1.12073	105.628	8.19716	1071.63	22238	44476	1638.86	1372.06	5716.96	8537.32	5793.18	5030.92	5945.64	5945.64	3315.84
2842	0.959417	49.4141	3.76691	1072.04	3616.94	57871	2132.77	1785.55	7439.86	11110.2	7539.08	6547.06	7737.48	7737.48	4315.12
964	0.929982	60.9474	7.0678	1072.48	16183	16183	596.31	499.24	2080.16	3106.37	2107.9	1830.54	2163.37	2163.37	1206.49
2903	0.992253	20.4506	2.28035	1073.38	22238	66714	2458.29	2058.09	8575.44	12806	8689.77	7546.38	8918.46	8918.46	4973.76
1557	1.28916	16.1802	7.80232	1074.12	30921	30921	1139.34	953.86	3974.44	5935.16	4027.43	3497.5	4133.41	4133.41	2305.17
193	1.51176	130.656	11.7808	1074.34	36287	580592	21393.1	17910.6	74627	111443	75622.1	65671.8	77612.2	77612.2	43283.7
2057	1.2469	93.98	7.88597	1074.46	13536	94752	3491.46	2923.06	12179.4	18188	12341.8	10717.9	12666.6	12666.6	7064.05
3618	1.03476	12.3473	0.837718	1074.51	0	0	0	0	0	0	0	0	0	0	0
1109	1.49672	14.5106	7.84077	1074.69	30921	185526	6836.04	5723.16	23846.6	35611	24164.6	20985	24800.5	24800.5	13831
3790	0.999168	12.6793	0.873415	1074.92	0	0	0	0	0	0	0	0	0	0	0
3615	0.500438	2.99856	0.858399	1075.48	0	0	0	0	0	0	0	0	0	0	0
412	1.45539	112.304	9.79261	1075.5	46673.8	280043	10318.8	8639	35995.9	53753.8	36475.8	31676.4	37435.7	37435.7	20877.6
3511	0.569062	19.6176	0.793616	1076.5	0	0	0	0	0	0	0	0	0	0	0
3058	1.05423	15.6841	4.04868	1076.65	23315.1	373041	13745.5	11507.8	47949.4	71604.4	48588.7	42195.4	49867.3	49867.3	27810.6
194	1.47403	141.942	12.2564	1076.75	36287	435444	16044.8	13432.9	55970.3	83582.3	56716.6	49253.9	58209.1	58209.1	32462.8
2773	0.957135	64.9559	4.16214	1079.23	3134.25	50148	1848.27	1547.36	6447.38	9628.13	6533.36	5673.7	6705.27	6705.27	3739.45
3781	0.596628	119.008	2.03655	1080.72	0	0	0	0	0	0	0	0	0	0	0
3617	0.94789	7.30973	0.545175	1081.03	0	0	0	0	0	0	0	0	0	0	0
3581	0.503783	13.1641	0.926338	1081.18	0	0	0	0	0	0	0	0	0	0	0
1971	1.20531	109.847	7.34511	1081.55	4334	26004	958.26	802.26	3342.78	4991.92	3387.38	2941.66	3476.52	3476.52	1938.8
3627	1.34659	65.6407	2.2726	1082.09	0	0	0	0	0	0	0	0	0	0	0
2552	1.15101	86.635	6.56167	1082.31	11204.2	179267	6605.84	5530.41	23043.7	34411.9	23350.9	20278.4	23965.5	23965.5	13365.3
3365	0.709979	79.7186	1.41107	1082.97	0	0	0	0	0	0	0	0	0	0	0
3684	1.04244	101.521	0.375077	1083.14	0	0	0	0	0	0	0	0	0	0	0
3642	1.47455	3.5504	0.579703	1083.55	0	0	0	0	0	0	0	0	0	0	0
1758	1.25986	88.0402	6.74768	1084.11	13536	54144	1995.12	1670.32	6959.68	10393.1	7052.48	6124.52	7238.04	7238.04	4036.6
2143	1.16958	98.3072	7.08197	1084.66	2734.5	43752	1612.62	1350.08	5625.32	8400.5	5700.32	4950.28	5850.3	5850.3	3262.66
3682	1.3481	96.551	2.05389	1085.22	0	0	0	0	0	0	0	0	0	0	0
625	1.57401	29.5784	13.3176	1085.3	36287	508018	18719	15671.7	65298.7	97512.7	66169.3	57462.9	67910.6	67910.6	37873.2
3616	0.617879	4.15851	0.760886	1085.5	0	0	0	0	0	0	0	0	0	0	0
2902	0.990093	9.45855	2.59357	1085.63	4600	4600	169.52	141.92	591.35	883.09	599.24	520.39	615.01	615.01	342.98
3649	0.467002	98.3556	2.98744	1085.98	0	0	0	0	0	0	0	0	0	0	0
3277	1.19361	56.2205	4.64139	1086.14	0	0	0	0	0	0	0	0	0	0	0
1559	0.999959	95.462	7.95713	1086.16	30921	30921	1139.34	953.86	3974.44	5935.16	4027.43	3497.5	4133.41	4133.41	2305.17
3573	0.638888	3.62062	0.778625	1086.25	0	0	0	0	0	0	0	0	0	0	0
2630	1.03397	85.1172	6.13212	1086.34	12864.3	180100	6636.44	5556.04	23150.3	34571.1	23459	20372.3	24076.3	24076.3	13427.1
2319	1.87855	93.7699	5.98102	1086.83	13536	203040	7481.7	6263.7	26098.8	38974.2	26446.8	22966.9	27142.7	27142.7	15137.3
2776	1.05008	64.4259	4.22118	1086.91	12791.3	153496	5656.1	4735.3	19730.5	29464.2	19993.6	17362.8	20519.6	20519.6	11443.6
3601	0.474801	2.85333	0.683117	1087.04	0	0	0	0	0	0	0	0	0	0	0
633	1.43043	81.1189	8.93214	1087.5	38798	620768	22873.5	19149.9	79791.1	119155	80855	70216.2	82982.8	82982.8	46278.9
1539	1.08953	104.58	6.3808	1087.55	21567.8	194110	7152.52	5988.12	24950.6	37259.5	25283.2	21956.5	25948.5	25948.5	14471.3
2232	1.32215	93.6264	7.51712	1087.59	48085.7	144257	5315.47	4450.15	18542.3	27689.9	18789.6	16317.3	19284	19284	10754.5
1094	1.18523	94.8569	6.77838	1087.98	13536	13536	498.78	417.58	1739.92	2598.28	1763.12	1531.13	1809.51	1809.51	1009.15
629	1.11791	128.741	13.1985	1088.54	38347.3	498515	18368.8	15378.6	64077.2	95688.6	64931.6	56388	66640.3	66640.3	37164.8
2845	1.05288	52.547	4.04951	1088.91	4466.75	71468	2633.77	2204.96	9187.58	13720.2	9310.16	8085.1	9555.17	9555.17	5328.75
195	1.22953	147.615	11.1342	1089.5	36287	362870	13370.7	11194.1	46641.9	69651.9	47263.8	41044.9	48507.6	48507.6	27052.3
1085	1.21565	94.5905	8.5074	1090.17	45852.7	320969	11826.8	9901.47	41256.2	61609.2	41806.3	36305.4	42906.4	42906.4	23928.6
2472	1.10792	94.1163	6.67444	1090.66	3667.25	58676	2162.47	1810.4	7543.46	11265	7644.08	6638.26	7845.23	7845.23	4375.17
2962	0.983192	6.89774	1.06144	1090.96	22238	111190	4097.15	3430.15	14292.4	21343.3	14483	12577.3	14864.1	14864.1	8289.6
3543	0.519715	13.8614	0.816744	1091.39	0	0	0	0	0	0	0	0	0	0	0
3709	0.826035	3.6818	0.726746	1091.71	0	0	0	0	0	0	0	0	0	0	0
2072	0.71743	99.9638	5.08822	1092.48	47289	47289	1742.47	1458.81	6078.39	9077.06	6159.43	5348.98	6321.52	6321.52	3525.46
3209	0.62355	113.928	3.45006	1092.53	4600	23000	847.6	709.6	2956.75	4415.45	2996.2	2601.95	3075.05	3075.05	1714.9
1208	1.10789	94.332	5.5118	1092.86	44828.3	134485	4955.39	4148.71	17286.3	25814.2	17516.8	15211.9	17977.7	17977.7	10026
494	1.28401	199.623	12.6224	1093.07	47289	47289	1742.47	1458.81	6078.39	9077.06	6159.43	5348.98	6321.52	6321.52	3525.46
3445	0.719722	34.1209	2.164	1093.13	0	0	0	0	0	0	0	0	0	0	0
2056	1.20878	91.8619	7.22163	1093.2	13536	27072	997.56	835.16	3479.84	5196.56	3526.24	3062.26	3619.02	3619.02	2018.3
255	1.41043	129.368	9.81695	1093.23	44896.1	628546	23160.1	19389.8	80791	120648	81868.2	71096.1	84022.6	84022.6	46858.7
3356	1.27166	54.6647	3.37655	1094.11	0	0	0	0	0	0	0	0	0	0	0
3446	0.65763	22.7706	0.784935	1094.37	0	0	0	0	0	0	0	0	0	0	0
2703	1.18063	66.8526	4.81356	1094.39	13536	216576	7980.48	6681.28	27838.7	41572.5	28209.9	24498.1	28952.2	28952.2	16146.4
3166	0.601044	45.354	0.177451	1095.32	17882.3	71529	2635.68	2206.6	9194.2	13730	9316.79	8090.89	9561.94	9561.94	5332.62
3165	0.606035	173.88	0.347639	1095.79	13536	94752	3491.46	2923.06	12179.4	18188	12341.8	10717.9	12666.6	12666.6	7064.05
1865	1.27049	94.6939	6.61196	1096.11	13536	13536	498.78	417.58	1739.92	2598.28	1763.12	1531.13	1809.51	1809.51	1009.15
1092	1.12332	101.503	7.55645	1096.22	13536	40608	1496.34	1252.74	5219.76	7794.84	5289.36	4593.39	5428.53	5428.53	3027.45
3510	0.561621	25.9467	1.03579	1097.24	0	0	0	0	0	0	0	0	0	0	0
322	0.912983	138.715	1.67802	1097.77	39635	158540	5841.74	4890.76	20378.1	30431.3	20649.8	17932.8	21193.3	21193.3	11819.3
2905	1.05187	27.216	3.16953	1098.03	22238	155666	5736.01	4802.21	20009.4	29880.6	20276.1	17608.2	20809.7	20809.7	11605.4
1428	1.29553	68.9756	7.93316	1098.04	33947.3	135789	5003.45	4188.93	17453.9	26064.4	17686.6	15359.4	18152	18152	10123.2
3487	0.616758	33.8809	0.398231	1098.31	0	0	0	0	0	0	0	0	0	0	0
3122	0.709548	79.0851	0.203184	1099.9	6848.4	34242	1261.86	1056.43	4401.82	6573.39	4460.51	3873.6	4577.89	4577.89	2553.05
3120	0.649113	231.412	7.116	1100.52	9030.29	63212	2329.36	1950.14	8125.67	12134.4	8234.02	7150.59	8450.71	8450.71	4712.88
3121	0.695952	215.368	0.225303	1100.69	37829.3	113488	4181.69	3500.95	14587.3	21783.7	14781.8	12836.8	15170.8	15170.8	8460.64
2141	1.23304	96.3476	7.25728	1100.85	2714.38	21715	800.37	670.07	2791.94	4169.3	2829.16	2456.9	2903.6	2903.6	1619.32
3164	0.599907	212.588	3.87341	1100.86	13536	40608	1496.34	1252.74	5219.76	7794.84	5289.36	4593.39	5428.53	5428.53	3027.45
2901	0.977615	6.73484	1.85101	1102.53	4600	9200	339.04	283.84	1182.7	1766.18	1198.48	1040.78	1230.02	1230.02	685.96
3076	0.670702	58.3477	0.216249	1103.1	22238	66714	2458.29	2058.09	8575.44	12806	8689.77	7546.38	8918.46	8918.46	4973.76
2157	1.26533	83.7716	8.57681	1103.37	13470.2	80821	2978.13	2493.3	10388.8	15513.9	10527.3	9142.13	10804.3	10804.3	6025.49
3075	0.658247	224.648	0.366901	1104.02	22238	22238	819.43	686.03	2858.48	4268.66	2896.59	2515.46	2972.82	2972.82	1657.92
952	1.24699	143.804	5.98877	1104.95	47289	47289	1742.47	1458.81	6078.39	9077.06	6159.43	5348.98	6321.52	6321.52	3525.46
2389	1.11569	102.741	6.50062	1105.11	47289	94578	3484.94	2917.62	12156.8	18154.1	12318.9	10698	12643	12643	7050.92
3107	1.63627	69.3059	5.84456	1106.47	19331	231972	8547.6	7156.08	29817.1	44526.9	30214.7	26239	31009.7	31009.7	17293.9
1666	1.08544	78.2039	6.37352	1106.7	26792.7	294720	10859.8	9091.89	37883.1	56572.1	38388.2	33337.1	39398.4	39398.4	21972.2
3557	1.10685	4.23539	0.297433	1106.74	0	0	0	0	0	0	0	0	0	0	0
3404	0.707771	39.5039	3.16791	1106.99	0	0	0	0	0	0	0	0	0	0	0
3032	0.686788	23.5203	0.191955	1107.27	10372	31116	1146.59	959.93	3999.74	5972.94	4053.07	3519.76	4159.74	4159.74	2319.86
1321	1.08005	69.9587	6.43784	1108.08	21209	169672	6252	5234.26	21809.3	32568.6	22100.2	19192.2	22681.7	22681.7	12649.4
3152	1.13313	68.0793	5.86291	1108.14	4600	55200	2034.24	1703.04	7096.2	10597.1	7190.88	6244.68	7380.12	7380.12	4115.76
3392	1.22392	38.5932	3.66229	1108.97	0	0	0	0	0	0	0	0	0	0	0
3031	0.6277	161.317	0.210982	1109.2	2987.58	35851	1321.35	1106.23	4609.3	6883.24	4670.76	4056.18	4793.66	4793.66	2673.38
3530	0.625591	7.60667	0.95895	1109.25	0	0	0	0	0	0	0	0	0	0	0
3574	0.678852	4.25351	0.577861	1109.94	0	0	0	0	0	0	0	0	0	0	0
3354	1.23274	48.013	4.27764	1110.52	0	0	0	0	0	0	0	0	0	0	0
605	1.20459	184.536	10.1094	1111.1	20491	286874	10570.6	8849.87	36874.3	55065.6	37366	32449.4	38349.4	38349.4	21387.1
3405	0.65986	42.1225	0.979729	1111.3	0	0	0	0	0	0	0	0	0	0	0
3030	0.612663	82.2222	2.13841	1111.52	3267.5	52280	1926.82	1613.12	6721.4	10037.3	6811.04	5914.84	6990.26	6990.26	3898.38
3057	1.08435	6.91081	2.75172	1111.74	18968.8	303501	11183.3	9362.68	39011.3	58256.9	39531.5	34329.9	40571.7	40571.7	22626.5
420	1.67745	119.323	12.8323	1111.87	43598	261588	9638.76	8069.7	33623.6	50211.3	34072	29588.8	34968.6	34968.6	19501.7
2981	0.587032	91.3139	7.67235	1112.06	22238	66714	2458.29	2058.09	8575.44	12806	8689.77	7546.38	8918.46	8918.46	4973.76
3580	0.498933	14.2937	1.17622	1112.41	0	0	0	0	0	0	0	0	0	0	0
3150	1.30857	44.7527	4.84593	1112.66	4422.33	53068	1955.69	1637.28	6822.18	10187.9	6913.2	6003.54	7095.13	7095.13	3956.83
2987	0.637013	76.2994	0.261372	1112.89	16433.5	98601	3633.24	3041.76	12674	18926.6	12843	11153.2	13181	13181	7350.92
3517	1.00637	8.75493	1.13984	1112.97	0	0	0	0	0	0	0	0	0	0	0
2900	0.862212	5.2182	0.77809	1113.17	8127.6	81276	2995.02	2507.42	10447.8	15602	10587.1	9194.04	10865.7	10865.7	6059.68
2864	1.91073	43.0978	3.70245	1114.45	6069.83	72838	2684.15	2247.15	9363.33	13982.7	9488.23	8239.75	9737.93	9737.93	5430.7
2907	1.14708	37.5562	4.09705	1115.34	14779.1	103454	3812.11	3191.51	13298	19858.3	13475.3	11702.2	13829.9	13829.9	7712.82
3738	0.470836	116.969	3.04031	1116.05	0	0	0	0	0	0	0	0	0	0	0
2551	1.08667	89.1818	6.01212	1116.53	9262.06	148193	5460.87	4571.86	19049.5	28447.3	19303.5	16763.5	19811.5	19811.5	11048.8
1980	0.078657	81.3723	6.19568	1116.59	14259.8	199637	7356.31	6158.71	25661.5	38321.3	26003.7	22582.2	26688.1	26688.1	14883.6
3013	1.13751	16.658	4.02173	1116.85	13536	216576	7980.48	6681.28	27838.7	41572.5	28209.9	24498.1	28952.2	28952.2	16146.4
1759	1.30828	91.3422	6.77135	1117.53	13536	135360	4987.8	4175.8	17399.2	25982.8	17631.2	15311.3	18095.1	18095.1	10091.5
2986	0.610139	63.8836	0.734221	1117.92	25126	301512	11109.8	9301.2	38755.2	57874.4	39271.9	34104.5	40305.3	40305.3	22478
1763	1.1254	84.7404	8.03986	1117.96	13536	67680	2493.9	2087.9	8699.6	12991.4	8815.6	7655.65	9047.55	9047.55	5045.75
2965	1.08307	28.8339	4.73323	1118.11	13536	81216	2992.68	2505.48	10439.5	15589.7	10578.7	9186.78	10857.1	10857.1	6054.9
1648	1.39593	87.2304	6.38041	1118.64	43598	217990	8032.3	6724.75	28019.7	41842.8	28393.3	24657.4	29140.5	29140.5	16251.4
2969	1.46311	60.4467	5.18251	1119.19	14623.8	116990	4310.89	3609.09	15037.9	22456.6	15238.4	13233.4	15639.4	15639.4	8721.97
1781	0.0627197	90.9554	5.7715	1119.52	13536	162432	5985.36	5010.96	20879	31179.4	21157.4	18373.6	21714.1	21714.1	12109.8
3074	0.637398	116.925	5.45038	1119.87	22238	22238	819.43	686.03	2858.48	4268.66	2896.59	2515.46	2972.82	2972.82	1657.92
2938	0.616498	9.25904	0.457565	1120.94	22238	44476	1638.86	1372.06	5716.96	8537.32	5793.18	5030.92	5945.64	5945.64	3315.84
2880	0.718882	11.508	0.25208	1120.98	11454.4	125998	4642.97	3887.11	16196.4	24186.6	16412.3	14252.8	16844.2	16844.2	9393.9
1756	1.27575	93.4504	6.74834	1120.99	37504.5	412549	15201.2	12726.6	53027.5	79187.7	53734.5	46664.2	55148.6	55148.6	30755.9
3477	1.16644	23.7834	2.37495	1121.13	0	0	0	0	0	0	0	0	0	0	0
3239	1.05662	66.9676	5.41345	1121.68	0	0	0	0	0	0	0	0	0	0	0
1961	1.22601	89.9355	5.96404	1122.13	36287	108861	4011.21	3358.23	13992.6	20895.6	14179.1	12313.5	14552.3	14552.3	8115.69
3123	0.701128	4.22414	0.171396	1122.57	3711.67	44540	1641.49	1374.24	5726.1	8551.03	5802.48	5038.98	5955.17	5955.17	3321.11
3077	0.728719	5.09964	0.175961	1122.79	22238	66714	2458.29	2058.09	8575.44	12806	8689.77	7546.38	8918.46	8918.46	4973.76
3542	0.528604	14.6835	0.986189	1123.05	0	0	0	0	0	0	0	0	0	0	0
254	1.39752	148.259	10.2877	1123.66	38965.4	584481	21536.4	18030.5	75127	112190	76128.7	66111.8	78132.1	78132.1	43573.6
3531	0.621612	12.4887	0.675309	1123.87	0	0	0	0	0	0	0	0	0	0	0
1218	0.856382	102.211	6.7496	1124.74	47289	94578	3484.94	2917.62	12156.8	18154.1	12318.9	10698	12643	12643	7050.92
2922	1.1272	97.9962	9.07078	1124.81	3001	12004	442.43	370.4	1543.34	2304.73	1563.92	1358.14	1605.07	1605.07	895.13
3509	0.550353	23.2443	1.69649	1124.84	0	0	0	0	0	0	0	0	0	0	0
3236	1.18609	49.5639	4.323	1125.31	0	0	0	0	0	0	0	0	0	0	0
416	1.34166	140.403	8.36148	1125.79	43598	130794	4819.38	4034.85	16811.8	25105.6	17036	14794.4	17484.3	17484.3	9750.84
1210	1.22421	64.0641	7.31551	1125.85	43598	43598	1606.46	1344.95	5603.94	8368.55	5678.66	4931.47	5828.1	5828.1	3250.28
3233	1.03536	9.03671	3.13957	1126.43	0	0	0	0	0	0	0	0	0	0	0
1084	1.308	87.2466	7.55424	1127.08	36287	362870	13370.7	11194.1	46641.9	69651.9	47263.8	41044.9	48507.6	48507.6	27052.3
2697	1.01691	79.8395	5.11022	1127.81	4600	73600	2712.32	2270.72	9461.6	14129.4	9587.84	8326.24	9840.16	9840.16	5487.68
3319	1.4045	59.9917	4.96115	1128.47	0	0	0	0	0	0	0	0	0	0	0
2471	1.09028	105.636	6.57868	1129.15	5472.25	43778	1613.32	1350.67	5627.83	8404.24	5702.87	4952.49	5852.94	5852.94	3264.13
1322	1.05143	78.7248	5.67065	1129.94	16183	32366	1192.62	998.48	4160.32	6212.74	4215.8	3661.08	4326.74	4326.74	2412.98
3249	0.651442	42.4061	7.34821	1130.33	0	0	0	0	0	0	0	0	0	0	0
2818	0.748782	6.79167	0.713254	1130.55	13536	216576	7980.48	6681.28	27838.7	41572.5	28209.9	24498.1	28952.2	28952.2	16146.4
1768	0.32621	100.713	7.27078	1131.41	2620.29	36684	1352.13	1132	4716.64	7043.53	4779.52	4150.64	4905.27	4905.27	2735.63
2142	1.20856	96.0894	6.85954	1131.45	2468	32084	1182.61	990.08	4125.29	6160.44	4180.28	3630.25	4290.26	4290.26	2392.65
843	1.07511	88.6764	5.00188	1131.67	13536	13536	498.78	417.58	1739.92	2598.28	1763.12	1531.13	1809.51	1809.51	1009.15
2395	1.38743	90.0071	7.13916	1131.87	3534	21204	781.47	654.24	2726.04	4070.91	2762.4	2398.92	2835.09	2835.09	1581.09
1965	1.24789	87.6429	6.87447	1132.24	16786.1	117503	4329.75	3624.89	15103.7	22554.9	15305.1	13291.3	15707.8	15707.8	8760.13
2879	0.741577	101.712	0.851728	1132.43	4749.5	75992	2800.5	2344.57	9769.15	14588.6	9899.43	8596.85	10159.9	10159.9	5666.09
2706	1.51174	77.1924	6.76393	1132.78	14623.8	233980	8621.78	7218.18	30075.8	44913.2	30476.9	26466.7	31278.8	31278.8	17443.9
1878	0.959177	107.397	9.24747	1133.01	44982.1	359857	13259.7	11101.2	46254.9	69073.9	46871.6	40704.3	48105.1	48105.1	26827.8
1673	0.0726698	34.6036	4.12587	1133.07	36287	145148	5348.28	4477.64	18656.8	27860.8	18905.5	16418	19403	19403	10820.9
1348	1.82007	45.4622	12.1401	1133.32	13536	54144	1995.12	1670.32	6959.68	10393.1	7052.48	6124.52	7238.04	7238.04	4036.6
3579	0.499746	13.4526	1.3698	1133.88	0	0	0	0	0	0	0	0	0	0	0
2881	0.701073	9.09773	0.227735	1135.04	6299.4	62994	2321.35	1943.43	8097.75	12092.7	8205.75	7126.01	8421.71	8421.71	4696.7
1531	1.36075	42.5151	7.56228	1135.13	13536	148896	5486.58	4593.38	19139.1	28581.1	19394.3	16842.4	19904.6	19904.6	11100.7
2237	1.80157	94.5732	5.28759	1135.28	44213.2	265279	9774.77	8183.56	34098.1	50919.8	34552.7	30006.3	35462	35462	19776.9
3210	0.640007	98.5015	0.187338	1135.58	4600	9200	339.04	283.84	1182.7	1766.18	1198.48	1040.78	1230.02	1230.02	685.96
3529	0.626987	4.66591	1.11393	1135.68	0	0	0	0	0	0	0	0	0	0	0
1088	1.30161	90.6276	5.20018	1135.81	13536	27072	997.56	835.16	3479.84	5196.56	3526.24	3062.26	3619.02	3619.02	2018.3
1207	1.05304	99.46	7.15654	1136.96	45074.4	225372	8304.32	6952.47	28968.6	43259.8	29354.8	25492.4	30127.3	30127.3	16801.8
2234	1.15841	100.59	6.00218	1137.18	43598	87196	3212.92	2689.9	11207.9	16737.1	11357.3	9862.94	11656.2	11656.2	6500.56
2841	0.992346	43.8338	3.85247	1138.52	3015.07	45226	1666.87	1395.5	5814.59	8683.14	5892.12	5116.83	6047.16	6047.16	3372.45
2906	0.993661	23.6844	4.11919	1138.63	20787.7	124726	4595.93	3847.73	16032.3	23941.6	16246.1	14108.4	16673.6	16673.6	9298.75
2939	0.615834	13.706	0.228096	1139.01	22238	44476	1638.86	1372.06	5716.96	8537.32	5793.18	5030.92	5945.64	5945.64	3315.84
3063	1.48284	75.5466	5.48264	1139.95	13536	94752	3491.46	2923.06	12179.4	18188	12341.8	10717.9	12666.6	12666.6	7064.05
3364	0.747608	85.9148	6.33591	1140.11	0	0	0	0	0	0	0	0	0	0	0
3528	0.572199	83.3289	0.623275	1140.2	0	0	0	0	0	0	0	0	0	0	0
2772	0.984523	64.7316	4.4671	1141.25	4103.38	65654	2419.63	2025.71	8440.49	12604.5	8553.03	7427.63	8778.09	8778.09	4895.46
1770	0.884546	96.5742	8.55092	1142.72	2468	19744	727.76	609.28	2538.64	3791.04	2572.48	2234	2640.16	2640.16	1472.4
2819	0.727156	13.4237	0.222117	1143.21	13536	189504	6982.92	5846.12	24358.9	36375.9	24683.7	21435.8	25333.1	25333.1	14128.1
1538	1.15602	103.561	7.3894	1143.35	18751.5	187515	6909.48	5784.64	24102.8	35993.4	24424.1	21210.4	25066.8	25066.8	13979.6
2988	0.647934	7.60198	0.233966	1143.51	13536	13536	498.78	417.58	1739.92	2598.28	1763.12	1531.13	1809.51	1809.51	1009.15
2308	1.10685	103.838	6.80327	1143.61	4600	46000	1695.2	1419.2	5913.5	8830.9	5992.4	5203.9	6150.1	6150.1	3429.8
3578	0.540773	9.16685	1.04277	1144.02	0	0	0	0	0	0	0	0	0	0	0
258	1.53058	119.166	11.2985	1144.33	38288	536032	19751.2	16535.9	68899.3	102890	69818	60631.4	71655.3	71655.3	39961.6
2840	0.939016	24.853	3.85878	1144.34	4192.63	67082	2472.06	2069.62	8623.48	12877.7	8738.48	7588.6	8968.48	8968.48	5001.68
3101	1.0791	4.77636	1.60802	1144.36	13536	135360	4987.8	4175.8	17399.2	25982.8	17631.2	15311.3	18095.1	18095.1	10091.5
2899	0.72843	7.78141	0.550579	1144.56	9009.5	72076	2655.98	2223.58	9265.06	13835.9	9388.62	8153.26	9635.7	9635.7	5373.72
2224	1.26862	101.641	7.18709	1145	13536	54144	1995.12	1670.32	6959.68	10393.1	7052.48	6124.52	7238.04	7238.04	4036.6
3019	1.0997	73.8859	5.74099	1146.05	13536	135360	4987.8	4175.8	17399.2	25982.8	17631.2	15311.3	18095.1	18095.1	10091.5
2937	0.640347	79	1.35117	1147.25	22238	66714	2458.29	2058.09	8575.44	12806	8689.77	7546.38	8918.46	8918.46	4973.76
2817	0.843183	178.625	1.2704	1147.73	13536	216576	7980.48	6681.28	27838.7	41572.5	28209.9	24498.1	28952.2	28952.2	16146.4
3541	0.554024	16.5432	1.23201	1147.83	0	0	0	0	0	0	0	0	0	0	0
2985	0.649036	21.9745	7.08333	1148.35	20055.4	160443	5911.92	4949.48	20622.9	30796.9	20897.9	18148.2	21447.8	21447.8	11961.3
3191	1.08089	7.59225	4.20716	1149.26	5339	85424	3148.09	2635.58	10981.6	16399.3	11128.1	9663.84	11420.9	11420.9	6369.33
2839	0.936987	19.7973	3.58725	1150.17	4479.25	71668	2641.04	2211.08	9212.96	13758	9335.84	8107.36	9581.56	9581.56	5343.56
3193	1.26745	50.4975	4.40437	1150.22	7907.13	126514	4662.05	3903.05	16263	24286.2	16479.9	14311.5	16913.6	16913.6	9432.5
1542	1.39081	88.1328	5.99227	1150.27	13536	121824	4489.02	3758.22	15659.3	23384.5	15868.1	13780.2	16285.6	16285.6	9082.35
2550	1.1194	91.1719	5.96551	1150.31	8892.5	142280	5243.04	4389.49	18289.6	27312.5	18533.5	16094.8	19021.2	19021.2	10608
2707	1.64299	87.7083	6.28567	1150.33	14696.3	220444	8123	6800.6	28335.9	42315	28713.7	24935.6	29469.3	29469.3	16434.8
1779	1.14398	83.9138	7.05194	1150.35	13536	67680	2493.9	2087.9	8699.6	12991.4	8815.6	7655.65	9047.55	9047.55	5045.75
962	1.03387	102.164	5.24347	1150.38	22238	111190	4097.15	3430.15	14292.4	21343.3	14483	12577.3	14864.1	14864.1	8289.6
3168	0.722432	3.28836	1.26738	1150.67	2468	2468	90.97	76.16	317.33	473.88	321.56	279.25	330.02	330.02	184.05
3791	0.940562	3.2618	1.82388	1151.29	0	0	0	0	0	0	0	0	0	0	0
3519	0.984905	12.3602	3.3062	1151.41	0	0	0	0	0	0	0	0	0	0	0
414	1.52307	126.642	10.1515	1151.9	43598	43598	1606.46	1344.95	5603.94	8368.55	5678.66	4931.47	5828.1	5828.1	3250.28
2865	1.59862	82.5256	2.63704	1152.24	6069.83	72838	2684.15	2247.15	9363.33	13982.7	9488.23	8239.75	9737.93	9737.93	5430.7
2629	1.03442	89.2434	5.99432	1152.42	10344.6	144824	5336.62	4467.82	18616	27800	18864.3	16382.1	19360.6	19360.6	10797.3
3010	1.03088	4.38577	0.5111	1152.65	13536	148896	5486.58	4593.38	19139.1	28581.1	19394.3	16842.4	19904.6	19904.6	11100.7
1777	1.12711	57.6063	6.13431	1153.5	9706.29	67944	2503.68	2096.08	8733.73	13042.4	8850.2	7685.69	9083.07	9083.07	5065.54
3394	1.29649	47.2584	3.50885	1154.47	0	0	0	0	0	0	0	0	0	0	0
3393	1.25214	41.0631	2.90962	1154.49	0	0	0	0	0	0	0	0	0	0	0
3575	0.644757	8.37013	0.763938	1154.54	0	0	0	0	0	0	0	0	0	0	0
3492	0.66782	10.3194	0.781528	1154.94	0	0	0	0	0	0	0	0	0	0	0
1323	1.2721	78.12	5.77353	1155.39	4600	13800	508.56	425.76	1774.05	2649.27	1797.72	1561.17	1845.03	1845.03	1028.94
3436	1.17292	50.1508	3.76823	1155.7	0	0	0	0	0	0	0	0	0	0	0
1320	1.07531	67.8873	6.40735	1156.21	20203.8	202038	7444.62	6232.74	25969.7	38781.3	26316	22853.3	27008.5	27008.5	15062.4
1757	1.24944	91.4843	7.04878	1157.96	46331	185324	6828.66	5717	23820.9	35572.5	24138.5	20962.4	24773.7	24773.7	13816.1
1435	1.14088	110.765	7.48222	1159.63	13536	108288	3990.24	3340.64	13919.4	20786.2	14105	12249	14476.1	14476.1	8073.2
2233	1.10022	99.8782	6.59105	1159.67	46058.7	276352	10182.8	8525.14	35521.4	53045.3	35995	31258.9	36942.3	36942.3	20602.4
3167	0.630722	5.9609	0.170153	1159.99	22228.5	44457	1638.12	1371.44	5714.36	8533.44	5790.55	5028.63	5942.92	5942.92	3314.32
331	1.57599	87.4654	12.3854	1160.05	47289	94578	3484.94	2917.62	12156.8	18154.1	12318.9	10698	12643	12643	7050.92
3190	1.05483	5.87946	1.88321	1160.29	3747.2	37472	1381	1156.16	4817.42	7194.06	4881.68	4239.34	5010.14	5010.14	2794.08
2961	0.963571	10.3454	0.476998	1160.7	22238	22238	819.43	686.03	2858.48	4268.66	2896.59	2515.46	2972.82	2972.82	1657.92
1780	0.062298	74.1101	5.72947	1160.83	13536	108288	3990.24	3340.64	13919.4	20786.2	14105	12249	14476.1	14476.1	8073.2
3009	1.04676	4.97244	0.302577	1160.96	10786.5	140224	5167.1	4325.9	18024.7	26916.9	18265	15861.7	18745.6	18745.6	10454.3
634	1.199	98.1496	9.8043	1161.23	41309	660944	24353.9	20389.3	84955.3	126867	86088	74760.6	88353.5	88353.5	49274
721	1.30228	86.684	5.19984	1161.83	37243.6	521410	19212.4	16084.9	67020	100083	67913.6	58977.7	69700.9	69700.9	38871.6
3476	1.04754	21.9682	2.40459	1162.9	0	0	0	0	0	0	0	0	0	0	0
3059	1.12979	34.8731	4.39369	1162.95	13536	203040	7481.7	6263.7	26098.8	38974.2	26446.8	22966.9	27142.7	27142.7	15137.3
1566	0.0664968	25.9805	4.89113	1163.28	43598	43598	1606.46	1344.95	5603.94	8368.55	5678.66	4931.47	5828.1	5828.1	3250.28
2781	1.73023	77.3912	5.45839	1163.54	13536	203040	7481.7	6263.7	26098.8	38974.2	26446.8	22966.9	27142.7	27142.7	15137.3
3100	1.07401	7.21333	0.88139	1163.85	13536	94752	3491.46	2923.06	12179.4	18188	12341.8	10717.9	12666.6	12666.6	7064.05
2307	1.1745	104.188	6.50224	1164.22	3077.14	21540	793.89	664.64	2769.35	4135.58	2806.28	2437.03	2880.12	2880.12	1606.21
2064	0.738602	94.9694	7.30522	1164.59	30921	30921	1139.34	953.86	3974.44	5935.16	4027.43	3497.5	4133.41	4133.41	2305.17
2055	1.18317	90.9674	6.58469	1165	13536	67680	2493.9	2087.9	8699.6	12991.4	8815.6	7655.65	9047.55	9047.55	5045.75
3147	1.08153	8.63075	1.76077	1166.77	3889.33	46672	1720.04	1440	6000.12	8960.24	6080.16	5280.12	6240.16	6240.16	3480.04
3288	0.684307	69.943	4.17141	1167.12	0	0	0	0	0	0	0	0	0	0	0
2858	1.25819	99.3468	6.7773	1167.23	5158.5	82536	3041.58	2546.38	10610.2	15844.6	10751.7	9336.98	11034.7	11034.7	6153.85
2795	1.24364	35.3545	4.45799	1167.66	13536	67680	2493.9	2087.9	8699.6	12991.4	8815.6	7655.65	9047.55	9047.55	5045.75
951	1.1352	120.986	7.23483	1167.68	43598	87196	3212.92	2689.9	11207.9	16737.1	11357.3	9862.94	11656.2	11656.2	6500.56
3493	0.683948	9.55676	0.631582	1167.94	0	0	0	0	0	0	0	0	0	0	0
3327	0.727931	99.0543	1.62832	1168.66	0	0	0	0	0	0	0	0	0	0	0
3169	0.721487	2.91676	0.767244	1170.27	9058	27174	1001.37	838.35	3493.14	5216.42	3539.71	3073.96	3632.86	3632.86	2026.02
3326	0.776681	87.2962	1.28889	1170.43	0	0	0	0	0	0	0	0	0	0	0
3825	0.773029	43.2333	1.77688	1171	0	0	0	0	0	0	0	0	0	0	0
2479	1.00607	96.6782	6.69733	1171.18	5775.87	86638	3192.71	2672.91	11137.4	16631.9	11286	9800.92	11583	11583	6459.64
2714	0.39022	126.433	8.11266	1173.86	13536	175968	6484.14	5428.54	22619	33777.6	22920.6	19904.7	23523.6	23523.6	13119
2070	0.0827042	39.6795	7.78361	1174.72	43598	217990	8032.3	6724.75	28019.7	41842.8	28393.3	24657.4	29140.5	29140.5	16251.4
1427	1.29868	84.4346	6.73801	1174.9	27993.2	139966	5157.4	4317.8	17990.9	26866.4	18230.8	15832	18710.5	18710.5	10434.7
3576	0.596967	9.0155	1.14934	1174.92	0	0	0	0	0	0	0	0	0	0	0
2073	0.939913	85.464	5.9934	1175.54	43598	130794	4819.38	4034.85	16811.8	25105.6	17036	14794.4	17484.3	17484.3	9750.84
3053	0.971317	7.14631	0.471636	1175.61	13536	135360	4987.8	4175.8	17399.2	25982.8	17631.2	15311.3	18095.1	18095.1	10091.5
3395	1.30503	38.4716	3.60227	1177.41	0	0	0	0	0	0	0	0	0	0	0
1869	1.24487	89.7874	7.24622	1177.68	13536	13536	498.78	417.58	1739.92	2598.28	1763.12	1531.13	1809.51	1809.51	1009.15
2958	0.796619	6.98108	0.495518	1177.75	2468	2468	90.97	76.16	317.33	473.88	321.56	279.25	330.02	330.02	184.05
2628	1.09761	88.8439	6.54463	1177.85	5158.5	82536	3041.58	2546.38	10610.2	15844.6	10751.7	9336.98	11034.7	11034.7	6153.85
2223	1.22807	104.912	7.27855	1177.91	13536	94752	3491.46	2923.06	12179.4	18188	12341.8	10717.9	12666.6	12666.6	7064.05
2912	1.57347	72.4625	5.51893	1177.94	4439	4439	163.58	136.95	570.63	852.14	578.24	502.15	593.46	593.46	330.97
3508	0.561856	17.8831	2.2445	1177.95	0	0	0	0	0	0	0	0	0	0	0
1638	1.3317	80.5241	7.46813	1178.15	26574.8	106299	3916.8	3279.16	13663.2	20403.8	13845.4	12023.6	14209.7	14209.7	7924.66
3577	0.562292	7.38649	1.17585	1178.25	0	0	0	0	0	0	0	0	0	0	0
3391	1.03549	38.2837	3.31118	1178.55	0	0	0	0	0	0	0	0	0	0	0
1657	0.582774	104.319	8.64965	1178.75	43933.5	483269	17807.1	14908.3	62117.8	92762.6	62946	54663.7	64602.5	64602.5	36028.3
2314	1.18847	88.9548	6.58694	1179.67	18930.9	302894	11161.2	9344.15	38934.3	58141.9	39453.4	34262.1	40491.7	40491.7	22581.9
2066	1.29963	95.1269	8.27637	1179.97	28567	57134	2105.24	1762.53	7343.86	10966.8	7441.78	6462.6	7637.61	7637.61	4259.43
3630	1.18733	26.4175	2.63859	1180.67	0	0	0	0	0	0	0	0	0	0	0
2898	0.773775	6.87532	0.32535	1181.46	15623.8	249980	9211.42	7711.82	32132.9	47985.1	32561.3	28276.9	33418.3	33418.3	18637.1
2960	1.07251	6.53196	0.562285	1181.55	13419	26838	988.95	827.95	3449.83	5151.75	3495.83	3035.85	3587.83	3587.83	2000.9
3624	0.562076	18.9067	5.79053	1182.12	0	0	0	0	0	0	0	0	0	0	0
3643	1.87347	3.14577	1.83133	1182.16	0	0	0	0	0	0	0	0	0	0	0
2672	0.737685	33.1176	2.67166	1182.61	17161.8	205942	7588.61	6353.21	26471.8	39531.3	26824.8	23295.2	27530.7	27530.7	15353.7
1083	1.24514	92.7422	7.90267	1183.11	37504.5	412549	15201.2	12726.6	53027.5	79187.7	53734.5	46664.2	55148.6	55148.6	30755.9
1429	1.3712	83.3416	7.866	1183.17	23286.4	326010	12012.7	10057.1	41904.5	62577.4	42463.2	36876	43580.6	43580.6	24304.6
1866	1.26792	88.8407	6.71884	1184.17	13536	67680	2493.9	2087.9	8699.6	12991.4	8815.6	7655.65	9047.55	9047.55	5045.75
3273	1.05617	22.6441	2.93417	1184.77	0	0	0	0	0	0	0	0	0	0	0
3558	1.06605	3.55279	1.20435	1185.05	0	0	0	0	0	0	0	0	0	0	0
3478	1.21007	27.793	4.11814	1185.19	0	0	0	0	0	0	0	0	0	0	0
413	1.44447	94.3386	10.1107	1185.27	45443.5	90887	3348.93	2803.76	11682.3	17445.6	11838.1	10280.5	12149.6	12149.6	6775.74
2140	1.24648	93.5515	6.9176	1185.42	3782	11346	418.13	350.06	1458.59	2178.16	1478.04	1283.55	1516.94	1516.94	845.99
3234	1.05882	26.7367	4.30416	1185.69	0	0	0	0	0	0	0	0	0	0	0
2837	0.961218	6.97009	1.75988	1186.02	4192.63	33541	1236.03	1034.81	4311.74	6438.86	4369.24	3794.3	4484.24	4484.24	2500.84
3102	1.07714	9.2755	3.11795	1186.13	14695	220425	8122.26	6799.98	28333.3	42311.1	28711.1	24933.3	29466.6	29466.6	16433.3
3532	0.693406	11.0276	0.570807	1186.51	0	0	0	0	0	0	0	0	0	0	0
2963	1.07382	5.85658	2.45592	1187.17	15229.6	76148	2805.94	2349.14	9788.15	14617	9918.66	8613.57	10179.7	10179.7	5677.12
3685	1.08447	24.2046	2.80814	1187.36	0	0	0	0	0	0	0	0	0	0	0
3537	0.630796	9.47964	1.17437	1187.54	0	0	0	0	0	0	0	0	0	0	0
2400	0.97554	100.938	5.1819	1188.09	3933.75	62940	2319.57	1941.92	8091.5	12083.4	8199.44	7120.54	8415.21	8415.21	4693.03
2749	0.768887	8.6573	1.11025	1188.27	13536	175968	6484.14	5428.54	22619	33777.6	22920.6	19904.7	23523.6	23523.6	13119
3163	0.673634	71.1537	14.4153	1188.4	7578.67	22736	837.82	701.42	2922.62	4364.46	2961.6	2571.91	3039.53	3039.53	1695.11
2957	0.644313	5.98411	0.653437	1188.83	4600	4600	169.52	141.92	591.35	883.09	599.24	520.39	615.01	615.01	342.98
3145	1.08912	4.01205	0.659844	1189.2	5612.22	50510	1861.39	1558.35	6493.2	9696.54	6579.79	5714.02	6752.94	6752.94	3766.04
3358	1.32516	45.5466	4.35559	1189.87	0	0	0	0	0	0	0	0	0	0	0
3491	0.636038	16.2434	0.829482	1190.52	0	0	0	0	0	0	0	0	0	0	0
2970	1.08247	75.2456	5.15012	1190.76	22238	111190	4097.15	3430.15	14292.4	21343.3	14483	12577.3	14864.1	14864.1	8289.6
410	1.19165	140.216	8.44166	1190.77	43598	43598	1606.46	1344.95	5603.94	8368.55	5678.66	4931.47	5828.1	5828.1	3250.28
3315	1.12647	39.2782	4.33518	1190.86	0	0	0	0	0	0	0	0	0	0	0
2315	1.1402	93.4098	6.64453	1191	14220.7	156428	5764.18	4825.78	20107.6	30027.4	20375.7	17694.7	20912	20912	11662.4
1886	0.645802	71.214	6.53811	1192.28	43598	87196	3212.92	2689.9	11207.9	16737.1	11357.3	9862.94	11656.2	11656.2	6500.56
2569	1.4167	7.80924	2.86412	1192.51	16436.7	49310	1816.99	1521.19	6338.32	9465.22	6422.83	5577.72	6591.84	6591.84	3676.22
3170	0.695702	13.938	0.76092	1192.63	3990.86	27936	1029.54	861.92	3591.41	5363.21	3639.32	3160.45	3735.09	3735.09	2083
1665	1.10564	56.8865	6.36773	1193.17	26510	397650	14652.5	12267.2	51113.6	76329.6	51795.1	44979.9	53158.1	53158.1	29645.9
2964	1.02919	12.4651	3.85122	1193.27	13536	108288	3990.24	3340.64	13919.4	20786.2	14105	12249	14476.1	14476.1	8073.2
3033	0.701572	3.57049	0.235023	1193.42	22238	22238	819.43	686.03	2858.48	4268.66	2896.59	2515.46	2972.82	2972.82	1657.92
3693	0.469266	38.9307	5.76005	1194.22	0	0	0	0	0	0	0	0	0	0	0
2160	0.605895	126.163	6.17964	1194.25	17016.8	85084	3135.2	2624.8	10936.7	16332.2	11082.5	9624.31	11374.2	11374.2	6343.29
1206	1.21225	97.6364	7.74157	1194.28	43598	87196	3212.92	2689.9	11207.9	16737.1	11357.3	9862.94	11656.2	11656.2	6500.56
3475	0.954927	20.5355	2.11105	1194.44	0	0	0	0	0	0	0	0	0	0	0
2959	0.981744	8.13934	0.9462	1194.52	4600	4600	169.52	141.92	591.35	883.09	599.24	520.39	615.01	615.01	342.98
421	1.20014	148.406	14.1712	1194.64	43598	130794	4819.38	4034.85	16811.8	25105.6	17036	14794.4	17484.3	17484.3	9750.84
1567	0.0655241	46.6526	1.0945	1194.67	43598	261588	9638.76	8069.7	33623.6	50211.3	34072	29588.8	34968.6	34968.6	19501.7
3622	0.704824	11.8326	4.76084	1194.92	0	0	0	0	0	0	0	0	0	0	0
2071	0.365371	145.377	6.69947	1195.01	45443.5	90887	3348.93	2803.76	11682.3	17445.6	11838.1	10280.5	12149.6	12149.6	6775.74
3211	0.642264	40.6519	0.694469	1196.17	4600	9200	339.04	283.84	1182.7	1766.18	1198.48	1040.78	1230.02	1230.02	685.96
3539	0.578784	13.291	1.4471	1196.67	0	0	0	0	0	0	0	0	0	0	0
3272	1.06686	13.6521	2.53759	1196.86	0	0	0	0	0	0	0	0	0	0	0
260	1.57757	126.311	11.6081	1197.52	43360.4	303523	11183.9	9363.28	39013.7	58260.4	39533.8	34332	40574.2	40574.2	22627.9
3518	1.17544	9.62381	1.60352	1197.74	0	0	0	0	0	0	0	0	0	0	0
722	1.31458	73.2487	7.63244	1197.8	37243.6	521410	19212.4	16084.9	67020	100083	67913.6	58977.7	69700.9	69700.9	38871.6
3357	1.35868	50.2279	3.85418	1198.03	0	0	0	0	0	0	0	0	0	0	0
3208	0.606119	133.259	8.78664	1198.19	4600	18400	678.08	567.68	2365.4	3532.36	2396.96	2081.56	2460.04	2460.04	1371.92
2470	1.14601	107.721	6.80761	1198.46	22238	22238	819.43	686.03	2858.48	4268.66	2896.59	2515.46	2972.82	2972.82	1657.92
2696	1.0685	54.5515	5.61214	1198.59	4600	73600	2712.32	2270.72	9461.6	14129.4	9587.84	8326.24	9840.16	9840.16	5487.68
3472	0.804233	20.9892	1.65622	1199.12	0	0	0	0	0	0	0	0	0	0	0
3431	0.989878	34.9571	2.81277	1199.63	0	0	0	0	0	0	0	0	0	0	0
2838	0.944154	13.2761	2.17069	1199.93	4439	53268	1962.96	1643.4	6847.56	10225.7	6938.88	6025.8	7121.52	7121.52	3971.64
626	1.35963	103.594	14.0119	1200.25	36287	580592	21393.1	17910.6	74627	111443	75622.1	65671.8	77612.2	77612.2	43283.7
3520	1.06067	18.1713	2.3594	1200.91	0	0	0	0	0	0	0	0	0	0	0
1331	1.09881	112.733	6.93698	1201.03	23606.9	377711	13917.7	11652	48550.1	72501.5	49197.5	42724.1	50492.1	50492.1	28159
3540	0.555559	15.9903	1.3079	1201.29	0	0	0	0	0	0	0	0	0	0	0
1530	1.32081	88.4492	6.50101	1201.44	13536	216576	7980.48	6681.28	27838.7	41572.5	28209.9	24498.1	28952.2	28952.2	16146.4
2746	0.66928	7.15385	3.56583	1201.6	13536	216576	7980.48	6681.28	27838.7	41572.5	28209.9	24498.1	28952.2	28952.2	16146.4
3664	1.15761	6.29458	3.38027	1202.1	0	0	0	0	0	0	0	0	0	0	0
3826	0.780748	59.4551	1.2208	1202.29	0	0	0	0	0	0	0	0	0	0	0
3625	0.829606	56.019	6.02412	1203.02	0	0	0	0	0	0	0	0	0	0	0
493	1.55558	175.431	14.5671	1203.09	47289	47289	1742.47	1458.81	6078.39	9077.06	6159.43	5348.98	6321.52	6321.52	3525.46
3432	1.11748	38.4063	2.81906	1204.07	0	0	0	0	0	0	0	0	0	0	0
2627	1.16422	76.1921	6.78451	1204.33	5344.67	64136	2363.5	1978.7	8244.77	12312.3	8354.76	7255.42	8574.62	8574.62	4781.93
2768	1.05294	5.76793	2.38206	1204.45	3534	56544	2083.92	1744.64	7269.44	10855.8	7366.4	6397.12	7560.24	7560.24	4216.24
3453	0.598578	8.76871	0.726682	1205.95	0	0	0	0	0	0	0	0	0	0	0
3012	1.05453	6.02486	2.38277	1206.2	13536	216576	7980.48	6681.28	27838.7	41572.5	28209.9	24498.1	28952.2	28952.2	16146.4
3149	1.28185	19.7703	5.28927	1207.13	4600	55200	2034.24	1703.04	7096.2	10597.1	7190.88	6244.68	7380.12	7380.12	4115.76
2602	0.72562	9.63349	0.939109	1207.29	17491.5	192406	7089.83	5935.63	24731.9	36933	25061.7	21764.1	25721.2	25721.2	14344.5
1425	1.17963	96.6108	6.9733	1208.05	32812.3	492184	18135.7	15183.3	63263.9	94474.1	64107.4	55672.2	65794.4	65794.4	36693
3507	0.566128	14.5786	1.97595	1208.1	0	0	0	0	0	0	0	0	0	0	0
3479	0.901534	27.9403	3.56555	1208.49	0	0	0	0	0	0	0	0	0	0	0
3029	0.673804	87.6043	14.2798	1208.94	3534	14136	520.98	436.16	1817.36	2713.94	1841.6	1599.28	1890.06	1890.06	1054.06
2878	0.782623	117.154	1.07777	1208.98	4361.69	56702	2089.57	1749.38	7289.21	10885.3	7386.44	6414.49	7580.84	7580.84	4227.75
724	1.17608	98.4797	7.90464	1209.53	43939.6	615154	22666.7	18976.7	79069.6	118077	80123.9	69581.3	82232.4	82232.4	45860.3
3506	0.585623	15.8855	1.47563	1209.68	0	0	0	0	0	0	0	0	0	0	0
837	1.24223	71.0908	6.91623	1209.74	13536	13536	498.78	417.58	1739.92	2598.28	1763.12	1531.13	1809.51	1809.51	1009.15
2771	0.997286	50.653	4.38046	1209.82	2867.75	45884	1691.17	1415.84	5899.34	8809.71	5978	5191.42	6135.29	6135.29	3421.59
3534	0.724475	6.63604	0.749997	1209.96	0	0	0	0	0	0	0	0	0	0	0
1749	1.31536	113.141	8.53654	1210.02	13536	27072	997.56	835.16	3479.84	5196.56	3526.24	3062.26	3619.02	3619.02	2018.3
2650	1.26597	6.08162	2.92669	1210.05	13536	13536	498.78	417.58	1739.92	2598.28	1763.12	1531.13	1809.51	1809.51	1009.15
953	1.24705	84.3137	6.77462	1210.3	46550.8	232754	8576.34	7180.19	29917.5	44676.8	30316.4	26327.4	31114.2	31114.2	17352.1
3396	1.13345	49.6335	4.41811	1210.82	0	0	0	0	0	0	0	0	0	0	0
718	1.14681	135.61	8.13436	1211.15	36287	435444	16044.8	13432.9	55970.3	83582.3	56716.6	49253.9	58209.1	58209.1	32462.8
332	1.44161	113.491	12.0944	1211.34	43598	43598	1606.46	1344.95	5603.94	8368.55	5678.66	4931.47	5828.1	5828.1	3250.28
2748	0.750481	42.695	4.87512	1211.38	13536	162432	5985.36	5010.96	20879	31179.4	21157.4	18373.6	21714.1	21714.1	12109.8
3752	0.957298	4.05138	2.88197	1211.59	0	0	0	0	0	0	0	0	0	0	0
2859	0.971836	84.9588	6.33906	1212.12	6982.93	104744	3859.84	3231.44	13464.5	20107.1	13644.1	11848.8	14003.2	14003.2	7809.38
3276	1.17735	45.761	4.28263	1212.18	0	0	0	0	0	0	0	0	0	0	0
2863	2.48284	46.3218	6.45685	1212.71	4600	59800	2203.76	1844.96	7687.55	11480.2	7790.12	6765.07	7995.13	7995.13	4458.74
3626	1.23114	70.3492	5.39861	1213.46	0	0	0	0	0	0	0	0	0	0	0
2051	1.21653	93.9372	6.73387	1213.79	13536	108288	3990.24	3340.64	13919.4	20786.2	14105	12249	14476.1	14476.1	8073.2
1211	1.3451	75.7535	6.92603	1214.33	47289	47289	1742.47	1458.81	6078.39	9077.06	6159.43	5348.98	6321.52	6321.52	3525.46
2836	0.971409	4.64107	1.13118	1214.56	13536	40608	1496.34	1252.74	5219.76	7794.84	5289.36	4593.39	5428.53	5428.53	3027.45
1964	1.12516	90.2156	6.43579	1214.79	22636.4	113182	4170.48	3491.56	14548.1	21725.2	14742.1	12802.4	15130	15130	8437.91
959	1.28701	106.046	8.05016	1215.19	47289	189156	6969.88	5835.24	24313.6	36308.2	24637.7	21395.9	25286.1	25286.1	14101.8
3471	0.826925	24.0211	1.61175	1215.26	0	0	0	0	0	0	0	0	0	0	0
3052	0.872654	6.4244	0.456064	1215.5	13536	162432	5985.36	5010.96	20879	31179.4	21157.4	18373.6	21714.1	21714.1	12109.8
3005	0.565474	5.49874	0.801535	1215.89	9068	145088	5346.4	4476	18650.2	27851	18898.9	16412.2	19396.2	19396.2	10817
3457	0.883033	11.362	0.924101	1215.89	0	0	0	0	0	0	0	0	0	0	0
1349	1.59953	99.2097	15.2477	1216.34	13536	94752	3491.46	2923.06	12179.4	18188	12341.8	10717.9	12666.6	12666.6	7064.05
2388	1.17818	107.551	6.74322	1216.83	46058.7	138176	5091.4	4262.57	17760.7	26522.7	17997.5	15629.4	18471.1	18471.1	10301.2
3505	0.629561	17.7456	1.26784	1217.15	0	0	0	0	0	0	0	0	0	0	0
3824	0.814043	38.1393	3.20715	1217.41	0	0	0	0	0	0	0	0	0	0	0
3473	0.98677	18.6285	1.79858	1218.2	0	0	0	0	0	0	0	0	0	0	0
3078	0.778667	3.61991	0.639928	1218.21	21004	21004	773.94	647.95	2699.79	4031.69	2735.79	2375.82	2807.78	2807.78	1565.88
2851	1.46014	71.098	4.72658	1218.22	4600	36800	1356.16	1135.36	4730.8	7064.72	4793.92	4163.12	4920.08	4920.08	2743.84
1776	1.14655	59.2752	6.15125	1219.49	5412.36	59536	2193.98	1836.78	7653.42	11429.2	7755.52	6735.03	7959.61	7959.61	4438.95
1755	1.21195	93.1242	6.74784	1219.52	38347.3	498515	18368.8	15378.6	64077.2	95688.6	64931.6	56388	66640.3	66640.3	37164.8
1440	1.54974	75.2347	7.30321	1219.6	13536	81216	2992.68	2505.48	10439.5	15589.7	10578.7	9186.78	10857.1	10857.1	6054.9
2601	0.76315	10.8427	0.796298	1219.81	14469.5	115756	4265.4	3571.01	14879.2	22219.7	15077.6	13093.7	15474.3	15474.3	8629.93
261	1.3799	148.812	12.1474	1220.6	49679	347753	12813.7	10727.7	44698.9	66750.4	45294.9	39335	46486.9	46486.9	25925.3
3171	0.70274	8.89031	0.693137	1220.88	4600	64400	2373.28	1986.88	8278.9	12363.3	8389.36	7285.46	8610.14	8610.14	4801.72
1319	1.15077	77.4099	5.81176	1221.13	28976.5	318741	11744.7	9832.83	40970	61181.8	41516.3	36053.6	42608.8	42608.8	23762.6
963	1.21104	80.1704	4.49439	1221.36	22238	22238	819.43	686.03	2858.48	4268.66	2896.59	2515.46	2972.82	2972.82	1657.92
1324	1.37307	69.1145	5.12199	1222.6	6445.86	90242	3325.42	2784.04	11600.3	17323.1	11755	10208.2	12064.3	12064.3	6728.17
2835	0.973663	4.35532	0.519133	1222.61	13536	81216	2992.68	2505.48	10439.5	15589.7	10578.7	9186.78	10857.1	10857.1	6054.9
2305	1.197	104.455	7.67065	1223	2601.25	41620	1534.07	1284.32	5351.3	7991.29	5422.64	4709.14	5565.31	5565.31	3103.73
1748	1.33333	97.2232	8.35518	1223.13	39263	353367	13020.5	10900.9	45420.4	67827.9	46026.1	39970	47237.3	47237.3	26343.8
3353	1.04161	32.4441	3.686	1223.25	0	0	0	0	0	0	0	0	0	0	0
2240	1.26195	85.7914	9.00589	1223.26	43598	87196	3212.92	2689.9	11207.9	16737.1	11357.3	9862.94	11656.2	11656.2	6500.56
3054	1.00249	6.20234	0.746619	1223.47	15116.5	166281	6127.14	5129.66	21373.6	31918	21658.6	18808.8	22228.5	22228.5	12396.7
3056	1.08387	8.92221	1.36429	1223.55	20055.4	160443	5911.92	4949.48	20622.9	30796.9	20897.9	18148.2	21447.8	21447.8	11961.3
3435	1.24145	41.3259	3.55991	1224.58	0	0	0	0	0	0	0	0	0	0	0
2897	0.814259	5.10774	0.622552	1225.1	5702.38	91238	3362.23	2814.83	11728.7	17515	11885.2	10321.3	12198	12198	6802.62
3250	0.670621	92.5677	1.06634	1225.63	0	0	0	0	0	0	0	0	0	0	0
2549	1.15197	101.576	6.10314	1226.09	2468	29616	1091.64	913.92	3807.96	5686.56	3858.72	3351	3960.24	3960.24	2208.6
604	1.42849	201.986	11.4709	1226.33	18696	149568	5511.24	4614.09	19225.3	28709.8	19481.7	16918.3	19994.4	19994.4	11150.7
3212	0.718764	2.89153	0.776003	1227.58	4600	4600	169.52	141.92	591.35	883.09	599.24	520.39	615.01	615.01	342.98
3623	0.563265	5.89701	5.94422	1227.85	0	0	0	0	0	0	0	0	0	0	0
2570	1.42403	35.2153	7.72371	1228.06	22238	177904	6555.44	5488.24	22867.8	34149.3	23172.7	20123.7	23782.6	23782.6	13263.4
3008	1.00268	7.22288	0.278912	1228.16	9626.5	154024	5675.66	4751.66	19798.7	29566.2	20062.8	17422.9	20590.7	20590.7	11483.2
2721	0.0565958	56.1312	5.54618	1228.67	16025.3	48076	1771.5	1483.11	6179.63	9228.25	6262.03	5438.08	6426.8	6426.8	3584.18
3232	1.07975	12.2409	2.20912	1229.12	0	0	0	0	0	0	0	0	0	0	0
3124	0.652215	3.77648	0.694743	1230.2	4173.6	62604	2307.15	1931.52	8048.19	12018.7	8155.56	7082.43	8370.18	8370.18	4667.91
1875	0.903703	106.368	7.57263	1230.5	41351.5	165406	6094.73	5102.57	21260.7	31749.3	21544.2	18709.4	22111.1	22111.1	12331.2
2971	1.06008	70.4522	5.21857	1230.56	22238	88952	3277.72	2744.12	11433.9	17074.6	11586.4	10061.8	11891.3	11891.3	6631.68
957	1.36362	93.815	8.48207	1230.61	47289	141867	5227.41	4376.43	18235.2	27231.2	18478.3	16046.9	18964.6	18964.6	10576.4
2720	1.24689	14.5733	4.35326	1230.62	13536	81216	2992.68	2505.48	10439.5	15589.7	10578.7	9186.78	10857.1	10857.1	6054.9
3538	0.597123	8.91234	1.40004	1231.02	0	0	0	0	0	0	0	0	0	0	0
2600	0.736825	18.0334	0.931539	1231.35	16436.7	49310	1816.99	1521.19	6338.32	9465.22	6422.83	5577.72	6591.84	6591.84	3676.22
3494	0.662226	9.56191	0.863645	1231.56	0	0	0	0	0	0	0	0	0	0	0
3312	1.00305	25.2081	2.01474	1232.3	0	0	0	0	0	0	0	0	0	0	0
3470	0.810549	25.3191	1.7625	1232.67	0	0	0	0	0	0	0	0	0	0	0
2770	1.0005	27.6136	4.79	1232.95	4244.67	50936	1877.14	1571.52	6548.16	9778.66	6635.52	5762.4	6810.14	6810.14	3797.9
3454	0.62355	10.5807	0.751631	1232.96	0	0	0	0	0	0	0	0	0	0	0
1528	1.16811	92.2279	6.87835	1233.04	13536	121824	4489.02	3758.22	15659.3	23384.5	15868.1	13780.2	16285.6	16285.6	9082.35
3452	0.653192	10.4604	0.744483	1233.13	0	0	0	0	0	0	0	0	0	0	0
955	1.37448	84.5036	7.59841	1233.61	47289	141867	5227.41	4376.43	18235.2	27231.2	18478.3	16046.9	18964.6	18964.6	10576.4
3535	0.692871	7.02922	0.801632	1233.94	0	0	0	0	0	0	0	0	0	0	0
1205	1.29704	92.2503	8.02634	1234.97	45443.5	90887	3348.93	2803.76	11682.3	17445.6	11838.1	10280.5	12149.6	12149.6	6775.74
1426	1.27219	86.5351	5.42537	1235.13	18699.3	261790	9646.42	8076.02	33650.2	50250.9	34098.8	29612.1	34996.1	34996.1	19517
2816	0.798314	53.75	0.581367	1235.26	10185	162960	6004.92	5027.32	20947.3	31281.3	21226.6	18433.6	21785.2	21785.2	12149.4
2050	1.21132	101.022	7.10085	1235.5	12543.1	112888	4159.76	3482.56	14510.7	21669.3	14704.2	12769.4	15091.1	15091.1	8416.18
3498	0.765019	8.4982	1.16579	1235.6	0	0	0	0	0	0	0	0	0	0	0
1645	1.27009	98.3401	6.8786	1235.66	39105	78210	2881.81	2412.67	10052.8	15012.2	10186.9	8846.48	10454.9	10454.9	5830.63
3490	0.646231	9.86423	0.942526	1236.31	0	0	0	0	0	0	0	0	0	0	0
3497	0.803558	10.1317	0.966851	1236.39	0	0	0	0	0	0	0	0	0	0	0
1558	1.0933	29.4291	8.08823	1236.61	47289	47289	1742.47	1458.81	6078.39	9077.06	6159.43	5348.98	6321.52	6321.52	3525.46
415	1.31812	141.233	10.9525	1236.99	43598	217990	8032.3	6724.75	28019.7	41842.8	28393.3	24657.4	29140.5	29140.5	16251.4
3533	0.70286	7.979	0.501542	1237.39	0	0	0	0	0	0	0	0	0	0	0
3488	0.581075	39.2917	0.903904	1237.68	0	0	0	0	0	0	0	0	0	0	0
3146	1.03774	5.16	1.01543	1237.78	4422.33	53068	1955.69	1637.28	6822.18	10187.9	6913.2	6003.54	7095.13	7095.13	3956.83
3235	1.08883	38.7002	4.5296	1238.67	0	0	0	0	0	0	0	0	0	0	0
1962	1.22723	88.8745	6.11596	1239.13	36287	471731	17381.9	14552.3	60634.5	90547.5	61442.9	53358.4	63059.9	63059.9	35168
3434	1.22002	37.1056	3.66032	1239.6	0	0	0	0	0	0	0	0	0	0	0
2911	1.38071	60.3678	4.42125	1239.8	13536	40608	1496.34	1252.74	5219.76	7794.84	5289.36	4593.39	5428.53	5428.53	3027.45
2405	0.0656179	25.0881	5.99972	1240.27	7578.67	90944	3351.28	2805.68	11690.5	17457.8	11846.4	10287.6	12158.1	12158.1	6780.44
2918	1.1971	86.7385	7.09311	1241.08	4600	32200	1186.64	993.44	4139.45	6181.63	4194.68	3642.73	4305.07	4305.07	2400.86
2053	1.28186	90.6304	6.37697	1241.42	13536	40608	1496.34	1252.74	5219.76	7794.84	5289.36	4593.39	5428.53	5428.53	3027.45
3196	0.947023	64.4779	5.59005	1241.48	4600	73600	2712.32	2270.72	9461.6	14129.4	9587.84	8326.24	9840.16	9840.16	5487.68
3521	1.41338	43.4032	3.37309	1241.98	0	0	0	0	0	0	0	0	0	0	0
2956	0.56645	5.36685	0.473342	1242.01	4436	57668	2125.21	1779.2	7413.53	11071	7512.44	6523.93	7710.14	7710.14	4299.81
1760	1.41233	86.6304	7.10746	1242.27	13536	135360	4987.8	4175.8	17399.2	25982.8	17631.2	15311.3	18095.1	18095.1	10091.5
1639	1.33126	93.2586	8.31986	1242.41	30921	371052	13672.1	11446.3	47693.3	71221.9	48329.2	41970	49600.9	49600.9	27662
3006	0.696309	8.16107	0.528776	1242.71	9068	126952	4678.1	3916.5	16318.9	24369.6	16536.5	14360.6	16971.6	16971.6	9464.91
3602	0.486004	2.91297	3.56191	1242.78	0	0	0	0	0	0	0	0	0	0	0
3275	1.00309	33.065	4.25819	1242.83	0	0	0	0	0	0	0	0	0	0	0
3011	1.00858	4.35236	1.45685	1243.03	13536	216576	7980.48	6681.28	27838.7	41572.5	28209.9	24498.1	28952.2	28952.2	16146.4
2397	1.0476	95.4045	6.44934	1243.38	4600	73600	2712.32	2270.72	9461.6	14129.4	9587.84	8326.24	9840.16	9840.16	5487.68
3187	1.06108	4.92462	0.724614	1243.45	4600	4600	169.52	141.92	591.35	883.09	599.24	520.39	615.01	615.01	342.98
2154	1.59951	91.2126	7.03843	1243.65	4589.27	68839	2536.86	2123.83	8849.53	13215.4	8967.6	7787.61	9203.6	9203.6	5132.69
3456	0.852758	8.59387	1.02969	1243.69	0	0	0	0	0	0	0	0	0	0	0
3710	0.873454	4.50475	2.66085	1244.2	0	0	0	0	0	0	0	0	0	0	0
3504	0.73786	20.1256	1.41639	1244.53	0	0	0	0	0	0	0	0	0	0	0
3213	0.746857	7.80862	0.636328	1244.72	0	0	0	0	0	0	0	0	0	0	0
2767	1.09177	11.2505	2.138	1244.88	3124.19	49987	1842.33	1542.39	6426.66	9597.18	6512.36	5655.46	6683.72	6683.72	3727.44
3097	0.891477	10.0836	0.307717	1244.95	22228.5	88914	3276.24	2742.88	11428.7	17066.9	11581.1	10057.3	11885.8	11885.8	6628.64
2559	1.30994	90.9424	6.38647	1244.97	11472.2	103250	3804.67	3185.27	13272.1	19819.7	13449.1	11679.5	13803	13803	7697.81
2769	1.04965	23.1273	4.19192	1245.25	3933.75	62940	2319.57	1941.92	8091.5	12083.4	8199.44	7120.54	8415.21	8415.21	4693.03
958	1.32194	106.282	8.37981	1245.38	45443.5	181774	6697.86	5607.52	23364.7	34891.2	23676.2	20560.9	24299.2	24299.2	13551.5
1982	0.407872	83.0816	5.47143	1245.46	4600	73600	2712.32	2270.72	9461.6	14129.4	9587.84	8326.24	9840.16	9840.16	5487.68
1960	1.22157	99.7721	6.2323	1246.16	36287	181435	6685.35	5597.05	23320.9	34825.9	23631.9	20522.5	24253.8	24253.8	13526.2
3144	1.06951	4.20216	0.350972	1246.3	2645.67	31748	1170.19	979.68	4081.98	6095.77	4136.4	3592.14	4245.23	4245.23	2367.53
3310	1.06285	12.8407	2.17063	1246.58	0	0	0	0	0	0	0	0	0	0	0
3125	0.611833	3.21459	0.921028	1247.07	6089.33	73072	2692.76	2254.36	9393.34	14027.5	9518.64	8266.16	9769.12	9769.12	5448.1
1424	1.085	76.8098	7.09802	1247.54	34857.6	488007	17981.8	15054.4	62726.9	93672.2	63563.3	55199.7	65235.9	65235.9	36381.6
1762	1.14737	95.1702	6.78644	1247.56	13536	67680	2493.9	2087.9	8699.6	12991.4	8815.6	7655.65	9047.55	9047.55	5045.75
3469	0.767465	23.6553	1.96084	1247.85	0	0	0	0	0	0	0	0	0	0	0
2857	0.864193	115.739	6.45668	1248.12	6834	27336	1007.34	843.34	3513.97	5247.55	3560.84	3092.3	3654.54	3654.54	2038.09
1637	1.33132	89.449	7.22477	1248.32	13536	40608	1496.34	1252.74	5219.76	7794.84	5289.36	4593.39	5428.53	5428.53	3027.45
3821	0.679683	56.5511	3.269	1248.33	0	0	0	0	0	0	0	0	0	0	0
1318	1.16215	91.1101	5.67432	1248.52	36287	362870	13370.7	11194.1	46641.9	69651.9	47263.8	41044.9	48507.6	48507.6	27052.3
1864	1.2407	95.7986	6.32224	1249.32	13536	13536	498.78	417.58	1739.92	2598.28	1763.12	1531.13	1809.51	1809.51	1009.15
1527	0.909698	91.5816	7.09246	1249.58	11748.8	117488	4329.28	3624.48	15102.1	22552.4	15303.4	13289.8	15706.1	15706.1	8759.16
3230	1.05226	8.49441	1.11816	1249.92	0	0	0	0	0	0	0	0	0	0	0
954	1.31066	75.7756	6.63453	1250.22	47289	47289	1742.47	1458.81	6078.39	9077.06	6159.43	5348.98	6321.52	6321.52	3525.46
1649	1.51046	86.4993	6.9595	1250.23	43598	217990	8032.3	6724.75	28019.7	41842.8	28393.3	24657.4	29140.5	29140.5	16251.4
2913	1.33161	63.4224	4.95783	1250.24	4439	26634	981.48	821.7	3423.78	5112.84	3469.44	3012.9	3560.76	3560.76	1985.82
3096	0.705787	11.4481	0.424285	1251.06	13536	40608	1496.34	1252.74	5219.76	7794.84	5289.36	4593.39	5428.53	5428.53	3027.45
2052	1.23818	93.7498	6.48948	1251.29	13536	67680	2493.9	2087.9	8699.6	12991.4	8815.6	7655.65	9047.55	9047.55	5045.75
1862	1.23503	95.271	7.08143	1251.8	13536	81216	2992.68	2505.48	10439.5	15589.7	10578.7	9186.78	10857.1	10857.1	6054.9
956	1.37432	86.7027	8.41657	1252.21	47289	189156	6969.88	5835.24	24313.6	36308.2	24637.7	21395.9	25286.1	25286.1	14101.8
3474	0.950724	18.8537	1.87054	1252.5	0	0	0	0	0	0	0	0	0	0	0
1325	1.40435	71.3442	7.4041	1252.78	13536	189504	6982.92	5846.12	24358.9	36375.9	24683.7	21435.8	25333.1	25333.1	14128.1
2955	0.58241	7.76808	0.367856	1253.2	13419	134190	4944.75	4139.75	17249.2	25758.8	17479.2	15179.3	17939.2	17939.2	10004.5
2834	0.964514	4.34187	0.300059	1253.24	13536	94752	3491.46	2923.06	12179.4	18188	12341.8	10717.9	12666.6	12666.6	7064.05
1532	1.36815	82.2931	7.8833	1253.68	13536	175968	6484.14	5428.54	22619	33777.6	22920.6	19904.7	23523.6	23523.6	13119
2603	0.750133	11.5591	0.853887	1253.92	17596.9	263954	9726.25	8142.85	33928.7	50666.9	34381.1	29857.3	35285.8	35285.8	19678.6
1861	1.1912	93.7384	6.73869	1254.18	13536	121824	4489.02	3758.22	15659.3	23384.5	15868.1	13780.2	16285.6	16285.6	9082.35
3536	0.684182	9.45069	0.719345	1254.36	0	0	0	0	0	0	0	0	0	0	0
2222	1.21333	99.3512	7.22765	1255.06	19917.5	298762	11008.8	9216.65	38403	57348.4	38915	33794.6	39939.1	39939.1	22273.7
3188	1.06111	8.09009	0.432019	1255.5	2468	12340	454.85	380.8	1586.65	2369.4	1607.8	1396.25	1650.1	1650.1	920.25
2882	0.704822	3.65212	0.721163	1255.68	4600	27600	1017.12	851.52	3548.1	5298.54	3595.44	3122.34	3690.06	3690.06	2057.88
2306	1.22815	107.135	7.05573	1256.14	4315.73	64736	2385.7	1997.28	8322.21	12427.9	8433.24	7323.57	8655.17	8655.17	4826.84
3007	0.840777	9.28216	0.376487	1256.22	11302	180832	6663.44	5578.64	23244.4	34711.7	23554.4	20455.1	24174.2	24174.2	13481.7
3095	0.656385	6.26432	0.777338	1256.27	13536	135360	4987.8	4175.8	17399.2	25982.8	17631.2	15311.3	18095.1	18095.1	10091.5
1750	1.29105	108.516	8.44933	1256.45	13536	27072	997.56	835.16	3479.84	5196.56	3526.24	3062.26	3619.02	3619.02	2018.3
1855	1.3241	107.899	8.6501	1256.65	13536	148896	5486.58	4593.38	19139.1	28581.1	19394.3	16842.4	19904.6	19904.6	11100.7
2989	0.713619	4.35676	0.83942	1256.82	2468	2468	90.97	76.16	317.33	473.88	321.56	279.25	330.02	330.02	184.05
3192	1.22228	21.0034	4.84045	1257.21	8646.13	138338	5097.82	4267.91	17783	26556	18020.1	15649	18494.3	18494.3	10314.2
3780	0.520334	70.2118	6.7307	1257.62	0	0	0	0	0	0	0	0	0	0	0
2489	0.0638562	8.81939	8.64611	1258.23	19073.6	209810	7731.13	6472.53	26969	40273.7	27328.6	23732.7	28047.8	28047.8	15642
3430	0.974595	29.9339	2.98678	1258.31	0	0	0	0	0	0	0	0	0	0	0
3271	1.04817	17.4246	1.91393	1258.54	0	0	0	0	0	0	0	0	0	0	0
1970	1.30313	91.1899	8.5427	1258.67	9096.5	127351	4692.81	3928.81	16370.3	24446.3	16588.6	14405.8	17025.1	17025.1	9494.7
842	1.05598	92.0736	5.91164	1258.69	22228.5	177828	6552.48	5485.76	22857.4	34133.8	23162.2	20114.5	23771.7	23771.7	13257.3
1963	1.17333	83.1942	6.09128	1258.73	36287	254009	9359.49	7835.87	32649.3	48756.3	33084.7	28731.4	33955.3	33955.3	18936.6
3495	0.75819	7.82234	0.901774	1258.94	0	0	0	0	0	0	0	0	0	0	0
3128	0.74391	13.069	1.19054	1260.31	11860.5	189768	6992.7	5854.3	24393	36426.9	24718.3	21465.9	25368.7	25368.7	14147.9
3189	1.07051	8.42613	0.661266	1260.54	3879.9	38799	1429.85	1197.07	4987.84	7448.52	5054.36	4389.28	5187.38	5187.38	2892.96
3240	1.12833	62.5245	5.20802	1261.35	0	0	0	0	0	0	0	0	0	0	0
3433	1.12322	36.6193	3.14905	1261.72	0	0	0	0	0	0	0	0	0	0	0
3051	0.71931	7.67549	0.434678	1261.78	13536	135360	4987.8	4175.8	17399.2	25982.8	17631.2	15311.3	18095.1	18095.1	10091.5
1082	1.30545	87.2204	7.11176	1262.66	36287	362870	13370.7	11194.1	46641.9	69651.9	47263.8	41044.9	48507.6	48507.6	27052.3
1764	1.25397	92.7085	8.98181	1262.75	4600	50600	1864.72	1561.12	6504.85	9713.99	6591.64	5724.29	6765.11	6765.11	3772.78
1091	1.25603	91.5266	9.14748	1262.91	13536	108288	3990.24	3340.64	13919.4	20786.2	14105	12249	14476.1	14476.1	8073.2
3274	0.955067	30.1852	3.76953	1263.14	0	0	0	0	0	0	0	0	0	0	0
2675	0.703038	31.2022	1.71656	1263.46	13536	121824	4489.02	3758.22	15659.3	23384.5	15868.1	13780.2	16285.6	16285.6	9082.35
2599	0.624462	42.3671	1.57444	1263.68	16700.4	183704	6769.18	5667.18	23613.4	35262.6	23928.2	20779.8	24557.8	24557.8	13695.7
1537	1.16498	95.7699	7.98921	1264.13	15274.5	152745	5628.36	4712.08	19633.7	29319.7	19895.5	17277.7	20419	20419	11387.5
3447	0.637961	26.5312	0.67755	1264.32	0	0	0	0	0	0	0	0	0	0	0
2975	1.43186	101.086	4.71668	1264.67	15907.5	174983	6447.79	5398.11	22492.2	33588.3	22792.1	19793.1	23391.8	23391.8	13045.4
3004	0.554061	6.01227	0.650343	1265.86	12007.7	144092	5309.62	4445.22	18521.9	27659.4	18768.9	16299.3	19262.7	19262.7	10742.7
1854	1.35669	98.8027	8.41813	1266.33	13536	108288	3990.24	3340.64	13919.4	20786.2	14105	12249	14476.1	14476.1	8073.2
2054	1.28708	92.3729	6.12626	1266.39	13536	27072	997.56	835.16	3479.84	5196.56	3526.24	3062.26	3619.02	3619.02	2018.3
1204	1.33622	90.9317	7.82588	1266.88	47289	47289	1742.47	1458.81	6078.39	9077.06	6159.43	5348.98	6321.52	6321.52	3525.46
3415	0.756581	8.78269	1.30142	1267.05	0	0	0	0	0	0	0	0	0	0	0
2896	0.720583	4.2955	0.562682	1267.85	9009.5	108114	3983.97	3335.37	13897.6	20753.8	14082.9	12229.9	14453.6	14453.6	8060.58
3416	0.765769	10.2544	0.610922	1267.91	0	0	0	0	0	0	0	0	0	0	0
3099	1.06945	4.46222	0.375093	1268.87	13536	94752	3491.46	2923.06	12179.4	18188	12341.8	10717.9	12666.6	12666.6	7064.05
3496	0.79691	9.55716	0.767494	1269.03	0	0	0	0	0	0	0	0	0	0	0
3413	0.658451	9.19522	0.759452	1270.27	0	0	0	0	0	0	0	0	0	0	0
3214	0.690421	8.57694	0.714299	1271.61	0	0	0	0	0	0	0	0	0	0	0
1217	1.1963	99.389	6.96328	1272.26	22238	66714	2458.29	2058.09	8575.44	12806	8689.77	7546.38	8918.46	8918.46	4973.76
2469	1.16776	102.132	7.62775	1273.45	10479.3	62876	2316.94	1939.74	8082.36	12069.7	8190.14	7112.48	8405.68	8405.68	4687.76
2316	1.13318	90.7695	6.17481	1273.47	14305.8	157364	5798.62	4854.62	20227.7	30206.7	20497.4	17800.3	21036.7	21036.7	11732
3458	0.894839	11.3173	0.618279	1273.66	0	0	0	0	0	0	0	0	0	0	0
2765	0.837139	4.83747	0.898578	1273.78	2468	39488	1455.52	1218.56	5077.28	7582.08	5144.96	4468	5280.32	5280.32	2944.8
2667	0.921267	201.878	0.665088	1274.02	14327.1	157598	5807.23	4861.83	20257.7	30251.5	20527.8	17826.8	21067.9	21067.9	11749.4
3320	1.50893	44.6268	5.6623	1274.38	0	0	0	0	0	0	0	0	0	0	0
3451	0.679932	19.8624	0.753295	1274.46	0	0	0	0	0	0	0	0	0	0	0
3314	1.032	23.0368	3.99759	1274.59	0	0	0	0	0	0	0	0	0	0	0
2049	1.22546	96.2177	7.13723	1275.48	10557.3	126688	4668.32	3908.32	16284.8	24318.6	16501.9	14330.6	16936.1	16936.1	9445.12
1867	1.22902	88.5314	6.35377	1275.54	13536	13536	498.78	417.58	1739.92	2598.28	1763.12	1531.13	1809.51	1809.51	1009.15
3289	0.678875	42.6192	2.56503	1275.71	0	0	0	0	0	0	0	0	0	0	0
2598	0.643083	51.1147	3.78998	1275.9	17887	107322	3954.63	3310.83	13795.2	20600.8	13979.1	12139.8	14347	14347	8001.21
2639	1.54724	86.9474	5.93228	1276.27	16799.3	268788	9904.38	8291.98	34550.1	51594.8	35010.7	30404.1	35932	35932	20039
2927	1.62382	39.6408	5.23669	1276.38	4600	9200	339.04	283.84	1182.7	1766.18	1198.48	1040.78	1230.02	1230.02	685.96
1455	0.93495	126.095	10.0622	1276.53	13536	67680	2493.9	2087.9	8699.6	12991.4	8815.6	7655.65	9047.55	9047.55	5045.75
3412	0.617917	8.85513	0.746477	1276.65	0	0	0	0	0	0	0	0	0	0	0
1317	1.11741	89.1357	6.45899	1277.47	22238	22238	819.43	686.03	2858.48	4268.66	2896.59	2515.46	2972.82	2972.82	1657.92
3186	1.00396	5.19225	0.674219	1277.69	7578.67	90944	3351.28	2805.68	11690.5	17457.8	11846.4	10287.6	12158.1	12158.1	6780.44
2161	1.03708	86.2766	6.78499	1277.69	13536	13536	498.78	417.58	1739.92	2598.28	1763.12	1531.13	1809.51	1809.51	1009.15
3827	0.822173	37.9865	1.32839	1277.98	0	0	0	0	0	0	0	0	0	0	0
3849	0.793335	38.5276	1.31041	1278.28	0	0	0	0	0	0	0	0	0	0	0
2764	0.828837	6.21694	0.301607	1278.58	2468	29616	1091.64	913.92	3807.96	5686.56	3858.72	3351	3960.24	3960.24	2208.6
3049	0.606327	6.51077	0.601	1278.96	13536	67680	2493.9	2087.9	8699.6	12991.4	8815.6	7655.65	9047.55	9047.55	5045.75
3127	0.673342	10.8269	1.21773	1278.97	11860.5	189768	6992.7	5854.3	24393	36426.9	24718.3	21465.9	25368.7	25368.7	14147.9
3098	0.982863	6.63748	0.537333	1279.03	15274.5	152745	5628.36	4712.08	19633.7	29319.7	19895.5	17277.7	20419	20419	11387.5
1856	1.2957	108.432	8.81506	1279.05	16433.5	197202	7266.48	6083.52	25348.1	37853.1	25686.1	22306.3	26361.9	26361.9	14701.8
3455	0.734736	9.6176	1.07299	1279.15	0	0	0	0	0	0	0	0	0	0	0
3311	1.07984	13.1785	2.56155	1279.42	0	0	0	0	0	0	0	0	0	0	0
2941	0.743754	3.83857	2.05429	1280.3	22238	66714	2458.29	2058.09	8575.44	12806	8689.77	7546.38	8918.46	8918.46	4973.76
3129	0.741105	13.5148	0.875636	1281.43	13536	189504	6982.92	5846.12	24358.9	36375.9	24683.7	21435.8	25333.1	25333.1	14128.1
3126	0.632956	8.87071	1.19608	1281.72	10786.5	140224	5167.1	4325.9	18024.7	26916.9	18265	15861.7	18745.6	18745.6	10454.3
2152	0.815757	85.619	7.05941	1282.01	4600	69000	2542.8	2128.8	8870.25	13246.4	8988.6	7805.85	9225.15	9225.15	5144.7
3670	1.29021	71.7764	4.98377	1282.3	0	0	0	0	0	0	0	0	0	0	0
2954	0.630958	7.92667	0.360401	1282.51	4600	4600	169.52	141.92	591.35	883.09	599.24	520.39	615.01	615.01	342.98
1887	0.097315	69.956	7.60619	1282.9	44213.2	265279	9774.77	8183.56	34098.1	50919.8	34552.7	30006.3	35462	35462	19776.9
2694	1.06218	13.7539	2.38693	1283.46	2601.25	41620	1534.07	1284.32	5351.3	7991.29	5422.64	4709.14	5565.31	5565.31	3103.73
1430	1.40411	96.2231	7.44959	1283.53	24911.5	298938	11015.1	9221.94	38424.7	57380.8	38937	33813.7	39961.6	39961.6	22286.3
2243	0.0776692	151.286	6.31664	1284	47289	94578	3484.94	2917.62	12156.8	18154.1	12318.9	10698	12643	12643	7050.92
3820	0.729497	79.2396	4.05456	1285.33	0	0	0	0	0	0	0	0	0	0	0
3727	1.03107	107.227	4.97264	1285.53	0	0	0	0	0	0	0	0	0	0	0
3079	0.712295	3.03748	0.867077	1285.54	22238	22238	819.43	686.03	2858.48	4268.66	2896.59	2515.46	2972.82	2972.82	1657.92
3055	1.05282	6.18613	0.616971	1285.95	13536	81216	2992.68	2505.48	10439.5	15589.7	10578.7	9186.78	10857.1	10857.1	6054.9
2750	0.730364	54.2982	0.972642	1286.05	13536	216576	7980.48	6681.28	27838.7	41572.5	28209.9	24498.1	28952.2	28952.2	16146.4
2936	0.816151	93.4235	0.903146	1286.1	22238	177904	6555.44	5488.24	22867.8	34149.3	23172.7	20123.7	23782.6	23782.6	13263.4
3503	0.811686	20.1965	1.56108	1286.24	0	0	0	0	0	0	0	0	0	0	0
3229	1.00086	5.86669	0.798098	1286.38	0	0	0	0	0	0	0	0	0	0	0
2666	0.840855	171.607	17.4117	1286.8	15711.5	188538	6947.31	5816.31	24234.7	36190.5	24557.8	21326.6	25204.1	25204.1	14056.1
1634	1.27222	96.2444	7.16624	1286.84	13536	108288	3990.24	3340.64	13919.4	20786.2	14105	12249	14476.1	14476.1	8073.2
3468	0.758723	22.0942	2.07597	1287.07	0	0	0	0	0	0	0	0	0	0	0
1351	0.979694	185.76	12.2352	1287.61	13536	81216	2992.68	2505.48	10439.5	15589.7	10578.7	9186.78	10857.1	10857.1	6054.9
1089	1.40992	75.7349	7.59248	1287.69	13536	67680	2493.9	2087.9	8699.6	12991.4	8815.6	7655.65	9047.55	9047.55	5045.75
3048	0.57636	7.68649	1.00636	1288.38	12046.7	72280	2663.42	2229.82	9290.95	13874.5	9414.84	8176.04	9662.56	9662.56	5388.73
2304	1.22593	106.204	7.71268	1288.46	2468	22212	818.73	685.44	2855.97	4264.92	2894.04	2513.25	2970.18	2970.18	1656.45
2976	1.35634	101.18	4.50172	1288.58	22229.6	200066	7371.91	6171.79	25715.9	38402.4	26058.8	22630	26744.5	26744.5	14915.2
2877	0.580754	66.4023	10.1175	1288.69	4439	8878	327.16	273.9	1141.26	1704.28	1156.48	1004.3	1186.92	1186.92	661.94
1546	1.16331	96.8587	11.1226	1288.73	13536	81216	2992.68	2505.48	10439.5	15589.7	10578.7	9186.78	10857.1	10857.1	6054.9
3141	0.6449	9.86541	0.402278	1288.92	25126	226134	8332.38	6975.9	29066.4	43405.8	29453.9	25578.4	30229	30229	16858.5
3489	0.614484	6.70367	1.43644	1289.02	0	0	0	0	0	0	0	0	0	0	0
3559	1.09286	3.83875	1.99578	1289.75	0	0	0	0	0	0	0	0	0	0	0
3792	0.854401	4.33309	3.11971	1290.23	0	0	0	0	0	0	0	0	0	0	0
3215	0.705509	7.28981	0.781251	1290.77	0	0	0	0	0	0	0	0	0	0	0
3143	0.960811	7.14573	0.246167	1290.95	2468	7404	272.91	228.48	951.99	1421.64	964.68	837.75	990.06	990.06	552.15
2626	1.17818	68.4786	6.06998	1291.09	4600	73600	2712.32	2270.72	9461.6	14129.4	9587.84	8326.24	9840.16	9840.16	5487.68
3050	0.601236	11.4789	0.386949	1291.1	13536	108288	3990.24	3340.64	13919.4	20786.2	14105	12249	14476.1	14476.1	8073.2
3142	0.761201	6.89802	0.250563	1291.33	19331	57993	2136.9	1789.02	7454.28	11131.7	7553.67	6559.76	7752.43	7752.43	4323.47
1330	1.17907	115.336	7.83895	1291.76	8181.25	130900	4823.54	4038.3	16826.3	25127.3	17050.7	14807.1	17499.4	17499.4	9759.28
3280	1.36138	64.498	4.70289	1291.98	0	0	0	0	0	0	0	0	0	0	0
2303	1.20709	104.879	7.70164	1292.21	36287	36287	1337.07	1119.41	4664.19	6965.19	4726.38	4104.49	4850.76	4850.76	2705.23
723	1.32068	67.7186	7.49231	1292.46	41437.8	538691	19849.2	16617.9	69241.3	103400	70164.5	60932.4	72011	72011	40159.9
3231	1.04752	9.28817	0.787321	1292.58	0	0	0	0	0	0	0	0	0	0	0
2940	0.66986	5.16782	0.987529	1292.7	22238	44476	1638.86	1372.06	5716.96	8537.32	5793.18	5030.92	5945.64	5945.64	3315.84
599	1.67864	113.555	8.42628	1293.15	33774	540384	19911.6	16670.2	69459	103725	70385.1	61123.9	72237.4	72237.4	40286.2
3665	1.09856	3.67874	4.7097	1293.33	0	0	0	0	0	0	0	0	0	0	0
3094	0.581629	10.854	0.87835	1293.35	13536	148896	5486.58	4593.38	19139.1	28581.1	19394.3	16842.4	19904.6	19904.6	11100.7
3414	0.693335	8.81387	0.926507	1293.37	0	0	0	0	0	0	0	0	0	0	0
1533	1.34089	93.221	8.07892	1293.77	13536	108288	3990.24	3340.64	13919.4	20786.2	14105	12249	14476.1	14476.1	8073.2
1423	1.22311	76.365	7.87423	1293.81	35021	560336	20646.8	17285.7	72023.8	107555	72984.1	63380.9	74904.7	74904.7	41773.8
1635	1.35888	88.9173	6.65183	1294.29	30921	154605	5696.7	4769.3	19872.2	29675.8	20137.2	17487.5	20667.1	20667.1	11525.8
2820	0.727143	8.59802	0.397439	1294.47	13536	216576	7980.48	6681.28	27838.7	41572.5	28209.9	24498.1	28952.2	28952.2	16146.4
3313	0.840726	29.3923	3.32193	1294.5	0	0	0	0	0	0	0	0	0	0	0
3140	0.61574	10.2365	0.472711	1296.05	18885.2	245508	9046.38	7573.66	31557	47125.2	31977.8	27770.2	32819.2	32819.2	18303
3352	0.950705	26.1187	3.71426	1296.15	0	0	0	0	0	0	0	0	0	0	0
2139	1.22772	94.5465	6.55717	1296.16	36287	145148	5348.28	4477.64	18656.8	27860.8	18905.5	16418	19403	19403	10820.9
2668	0.881096	10.9677	0.909644	1296.52	14623.8	116990	4310.89	3609.09	15037.9	22456.6	15238.4	13233.4	15639.4	15639.4	8721.97
1949	1.37149	102.296	9.22537	1296.96	22238	22238	819.43	686.03	2858.48	4268.66	2896.59	2515.46	2972.82	2972.82	1657.92
1868	1.21618	92.16	6.35204	1296.97	13536	13536	498.78	417.58	1739.92	2598.28	1763.12	1531.13	1809.51	1809.51	1009.15
3437	1.14216	46.7169	5.47821	1297.37	0	0	0	0	0	0	0	0	0	0	0
3002	0.571087	7.76391	0.351573	1297.99	8396.29	58774	2165.81	1813.21	7555.15	11282.4	7655.91	6648.54	7857.38	7857.38	4381.97
841	1.18444	87.564	6.86607	1298.12	19331	57993	2136.9	1789.02	7454.28	11131.7	7553.67	6559.76	7752.43	7752.43	4323.47
2833	0.800614	5.23532	0.27183	1299.07	13536	94752	3491.46	2923.06	12179.4	18188	12341.8	10717.9	12666.6	12666.6	7064.05
3680	0.85709	122.879	8.1583	1299.55	0	0	0	0	0	0	0	0	0	0	0
3266	0.819358	8.52283	0.800239	1299.83	0	0	0	0	0	0	0	0	0	0	0
3633	0.464915	31.2999	7.22414	1300.03	0	0	0	0	0	0	0	0	0	0	0
320	1.59554	126.726	13.5834	1300.14	36287	580592	21393.1	17910.6	74627	111443	75622.1	65671.8	77612.2	77612.2	43283.7
3224	0.661859	10.7604	0.708308	1300.49	0	0	0	0	0	0	0	0	0	0	0
1860	1.22683	102.256	7.00754	1301.58	13536	135360	4987.8	4175.8	17399.2	25982.8	17631.2	15311.3	18095.1	18095.1	10091.5
3635	0.465297	95.9976	8.33198	1301.68	0	0	0	0	0	0	0	0	0	0	0
3264	0.807684	10.5371	0.718704	1302.21	0	0	0	0	0	0	0	0	0	0	0
3631	0.657168	8.85009	6.42354	1302.57	0	0	0	0	0	0	0	0	0	0	0
1526	1.2415	85.8528	7.38329	1302.57	13536	108288	3990.24	3340.64	13919.4	20786.2	14105	12249	14476.1	14476.1	8073.2
2722	0.0501943	74.1607	5.27095	1302.6	13536	54144	1995.12	1670.32	6959.68	10393.1	7052.48	6124.52	7238.04	7238.04	4036.6
3390	0.951387	25.1523	3.03133	1302.8	0	0	0	0	0	0	0	0	0	0	0
2693	1.10454	9.3408	1.20727	1303.78	2468	39488	1455.52	1218.56	5077.28	7582.08	5144.96	4468	5280.32	5280.32	2944.8
2796	0.0404827	46.7752	3.60164	1304.33	13536	121824	4489.02	3758.22	15659.3	23384.5	15868.1	13780.2	16285.6	16285.6	9082.35
1974	1.08303	104.998	7.19909	1304.92	4453.64	48990	1805.32	1511.42	6297.65	9404.49	6381.64	5541.89	6549.61	6549.61	3652.68
2695	1.05665	26.0924	4.61768	1305.03	4600	73600	2712.32	2270.72	9461.6	14129.4	9587.84	8326.24	9840.16	9840.16	5487.68
1212	1.44743	91.096	8.01457	1305.53	45443.5	90887	3348.93	2803.76	11682.3	17445.6	11838.1	10280.5	12149.6	12149.6	6775.74
3417	0.810868	13.8198	0.629542	1306.14	0	0	0	0	0	0	0	0	0	0	0
1863	1.23416	93.2643	6.7853	1306.69	16019.6	112137	4132.02	3459.34	14414	21524.8	14606.2	12684.3	14990.5	14990.5	8360.07
3139	0.581221	11.0396	0.793888	1306.97	18751.5	187515	6909.48	5784.64	24102.8	35993.4	24424.1	21210.4	25066.8	25066.8	13979.6
3411	0.614793	9.19229	0.726169	1307.14	0	0	0	0	0	0	0	0	0	0	0
1658	0.963468	95.3656	11.3685	1307.44	43598	305186	11245.2	9414.65	39227.6	58579.8	39750.6	34520.3	40796.7	40796.7	22752
1952	1.33384	115.873	8.38865	1307.59	36287	399157	14707.8	12313.5	51306.1	76617.1	51990.2	45149.4	53358.4	53358.4	29757.5
3225	0.692335	12.6146	0.415416	1307.76	0	0	0	0	0	0	0	0	0	0	0
2763	0.594351	7.10847	0.295682	1307.81	3453.5	41442	1527.3	1278.66	5327.76	7956.12	5398.8	4688.4	5540.88	5540.88	3090.12
2782	1.72296	84.5002	5.57164	1308.11	13536	216576	7980.48	6681.28	27838.7	41572.5	28209.9	24498.1	28952.2	28952.2	16146.4
603	1.53571	194.427	14.5987	1308.16	21927	306978	11311.4	9470.04	39458.4	58924.5	39984.5	34723.4	41036.7	41036.7	22885.8
3183	0.578985	8.07225	0.2558	1308.39	4600	73600	2712.32	2270.72	9461.6	14129.4	9587.84	8326.24	9840.16	9840.16	5487.68
3034	0.75075	3.19784	1.20657	1308.94	22238	22238	819.43	686.03	2858.48	4268.66	2896.59	2515.46	2972.82	2972.82	1657.92
2546	1.1834	92.6177	5.76986	1309.72	4546.33	54556	2010.48	1683.16	7013.32	10473.3	7106.88	6171.72	7293.92	7293.92	4067.72
710	1.47716	105.851	7.80162	1309.9	36287	580592	21393.1	17910.6	74627	111443	75622.1	65671.8	77612.2	77612.2	43283.7
3184	0.617848	6.34162	0.317446	1309.91	4600	73600	2712.32	2270.72	9461.6	14129.4	9587.84	8326.24	9840.16	9840.16	5487.68
1442	1.10274	92.4811	10.8975	1310.45	13536	94752	3491.46	2923.06	12179.4	18188	12341.8	10717.9	12666.6	12666.6	7064.05
3003	0.559417	6.07243	0.322574	1312.22	12360.5	197768	7287.52	6101.12	25421.5	37962.9	25760.5	22371	26438.4	26438.4	14744.5
3182	0.63148	13.094	0.365002	1312.33	4600	55200	2034.24	1703.04	7096.2	10597.1	7190.88	6244.68	7380.12	7380.12	4115.76
3172	0.719502	8.85495	0.827191	1312.96	3534	56544	2083.92	1744.64	7269.44	10855.8	7366.4	6397.12	7560.24	7560.24	4216.24
2606	0.738152	17.3654	1.20132	1313.27	13536	27072	997.56	835.16	3479.84	5196.56	3526.24	3062.26	3619.02	3619.02	2018.3
2815	0.540145	123.647	13.6946	1313.33	6089.33	73072	2692.76	2254.36	9393.34	14027.5	9518.64	8266.16	9769.12	9769.12	5448.1
1644	1.17371	94.7162	7.21625	1314.07	30921	30921	1139.34	953.86	3974.44	5935.16	4027.43	3497.5	4133.41	4133.41	2305.17
2548	1.19211	84.459	7.53113	1315.08	2599.4	38991	1437.16	1203.19	5013.25	7486.46	5080.08	4411.65	5213.74	5213.74	2907.67
3080	0.62946	8.81458	0.859944	1315.19	22238	66714	2458.29	2058.09	8575.44	12806	8689.77	7546.38	8918.46	8918.46	4973.76
2136	1.24727	105.822	7.57456	1315.61	35013.4	420161	15481.7	12961.5	54005.9	80648.8	54726	47525.2	56166.1	56166.1	31323.4
2953	0.571125	5.00858	0.608629	1316.45	4439	39951	1472.22	1232.55	5135.67	7669.26	5204.16	4519.35	5341.14	5341.14	2978.73
2318	1.10012	87.522	5.72565	1316.46	13536	162432	5985.36	5010.96	20879	31179.4	21157.4	18373.6	21714.1	21714.1	12109.8
3241	0.972706	67.7374	5.80933	1317.19	0	0	0	0	0	0	0	0	0	0	0
3348	1.00378	14.8198	1.28042	1317.22	0	0	0	0	0	0	0	0	0	0	0
3502	0.781451	16.882	1.78781	1317.31	0	0	0	0	0	0	0	0	0	0	0
2895	0.594612	4.46658	0.367086	1317.72	6069.83	72838	2684.15	2247.15	9363.33	13982.7	9488.23	8239.75	9737.93	9737.93	5430.7
3226	0.631595	10.0097	0.350011	1318.08	0	0	0	0	0	0	0	0	0	0	0
3500	0.701053	12.9249	1.49082	1318.29	0	0	0	0	0	0	0	0	0	0	0
3325	1.10733	84.6489	8.33281	1318.29	0	0	0	0	0	0	0	0	0	0	0
1640	1.31536	94.1586	7.90228	1318.46	30921	247368	9114.72	7630.88	31795.5	47481.3	32219.4	27980	33067.3	33067.3	18441.4
3347	1.01403	14.4531	2.08742	1318.56	0	0	0	0	0	0	0	0	0	0	0
2676	0.752835	20.3697	1.48266	1318.62	13536	67680	2493.9	2087.9	8699.6	12991.4	8815.6	7655.65	9047.55	9047.55	5045.75
3410	0.71526	22.153	0.694392	1318.99	0	0	0	0	0	0	0	0	0	0	0
3351	0.891143	23.3676	2.73709	1319.02	0	0	0	0	0	0	0	0	0	0	0
1081	1.26356	81.8841	7.38479	1319.13	34611.7	415340	15304.1	12812.8	53386.3	79723.5	54098.1	46979.9	55521.7	55521.7	30964
3349	1.04052	24.7204	2.09606	1319.36	0	0	0	0	0	0	0	0	0	0	0
3253	0.744504	18.0993	0.873985	1319.42	0	0	0	0	0	0	0	0	0	0	0
252	1.68257	150.526	7.27615	1319.51	36287	508018	18719	15671.7	65298.7	97512.7	66169.3	57462.9	67910.6	67910.6	37873.2
409	1.33529	183.068	11.3683	1320.3	43598	130794	4819.38	4034.85	16811.8	25105.6	17036	14794.4	17484.3	17484.3	9750.84
2883	0.809879	3.75548	1.86	1320.36	4600	9200	339.04	283.84	1182.7	1766.18	1198.48	1040.78	1230.02	1230.02	685.96
1434	1.20755	102.855	8.8977	1320.55	13536	108288	3990.24	3340.64	13919.4	20786.2	14105	12249	14476.1	14476.1	8073.2
3039	0.655519	9.97099	1.2728	1320.93	22238	88952	3277.72	2744.12	11433.9	17074.6	11586.4	10061.8	11891.3	11891.3	6631.68
3001	0.584192	9.63279	0.358727	1321.4	22238	111190	4097.15	3430.15	14292.4	21343.3	14483	12577.3	14864.1	14864.1	8289.6
2713	0.432696	120.755	10.0417	1321.61	13536	189504	6982.92	5846.12	24358.9	36375.9	24683.7	21435.8	25333.1	25333.1	14128.1
3848	0.856322	60.7047	1.47204	1321.7	0	0	0	0	0	0	0	0	0	0	0
393	1.09945	188.795	11.8668	1321.81	42983	515796	19005.6	15911.6	66298.5	99005.8	67182.5	58342.7	68950.4	68950.4	38453.1
3480	0.957628	48.6584	3.56487	1322.06	0	0	0	0	0	0	0	0	0	0	0
3397	1.05218	48.2346	6.50406	1322.12	0	0	0	0	0	0	0	0	0	0	0
2926	1.78175	43.4383	5.50944	1322.19	4600	23000	847.6	709.6	2956.75	4415.45	2996.2	2601.95	3075.05	3075.05	1714.9
1203	1.33043	90.4938	7.50412	1322.62	43598	130794	4819.38	4034.85	16811.8	25105.6	17036	14794.4	17484.3	17484.3	9750.84
2385	1.18277	108.757	7.67239	1322.83	47289	47289	1742.47	1458.81	6078.39	9077.06	6159.43	5348.98	6321.52	6321.52	3525.46
2671	0.797252	26.1765	2.67878	1323.48	13536	162432	5985.36	5010.96	20879	31179.4	21157.4	18373.6	21714.1	21714.1	12109.8
3714	1.32702	31.0276	2.0662	1323.87	0	0	0	0	0	0	0	0	0	0	0
3467	0.744083	22.4846	1.88904	1324.31	0	0	0	0	0	0	0	0	0	0	0
2766	1.02315	4.59315	0.489036	1324.39	3647.13	58354	2150.59	1800.46	7502.02	11203.1	7602.08	6601.78	7802.13	7802.13	4351.15
1950	1.3286	107.765	9.40583	1324.4	36287	362870	13370.7	11194.1	46641.9	69651.9	47263.8	41044.9	48507.6	48507.6	27052.3
3350	0.96878	14.9247	2.29752	1325	0	0	0	0	0	0	0	0	0	0	0
2995	0.648466	6.46489	1.27314	1325.03	4439	4439	163.58	136.95	570.63	852.14	578.24	502.15	593.46	593.46	330.97
1747	1.3672	91.1568	8.41433	1325.59	36287	108861	4011.21	3358.23	13992.6	20895.6	14179.1	12313.5	14552.3	14552.3	8115.69
3499	0.73697	10.473	1.00866	1325.63	0	0	0	0	0	0	0	0	0	0	0
3228	0.925777	5.0191	0.757949	1325.8	0	0	0	0	0	0	0	0	0	0	0
1326	1.48739	63.1712	8.1083	1325.98	13536	121824	4489.02	3758.22	15659.3	23384.5	15868.1	13780.2	16285.6	16285.6	9082.35
1216	1.27298	117.829	8.29563	1326.2	22238	88952	3277.72	2744.12	11433.9	17074.6	11586.4	10061.8	11891.3	11891.3	6631.68
2762	0.64843	6.51132	0.464309	1326.46	10911.4	120025	4422.78	3702.77	15428.3	23039.6	15634	13576.9	16045.5	16045.5	8948.47
3119	0.574482	92.7295	19.0675	1326.49	7274.8	36374	1340.41	1122.19	4675.84	6982.6	4738.19	4114.74	4862.88	4862.88	2711.98
1769	0.552457	87.5875	7.89718	1326.57	2468	37020	1364.55	1142.4	4759.95	7108.2	4823.4	4188.75	4950.3	4950.3	2760.75
3305	0.847287	10.6542	1.2386	1326.92	0	0	0	0	0	0	0	0	0	0	0
3251	0.691162	82.3249	1.601	1327.15	0	0	0	0	0	0	0	0	0	0	0
3850	0.784083	14.8634	1.57026	1327.18	0	0	0	0	0	0	0	0	0	0	0
1951	1.33604	113.522	8.47928	1327.33	36287	362870	13370.7	11194.1	46641.9	69651.9	47263.8	41044.9	48507.6	48507.6	27052.3
2547	1.16266	77.6485	6.39857	1327.59	14735.5	117884	4343.74	3636.62	15152.6	22627.9	15354.6	13334.3	15758.7	15758.7	8788.54
3185	0.783745	4.4592	0.286531	1327.78	9582.63	153322	5649.83	4730.03	19708.7	29431.7	19971.5	17343.7	20497.1	20497.1	11431
3092	0.562443	15.6832	0.928415	1327.84	13536	94752	3491.46	2923.06	12179.4	18188	12341.8	10717.9	12666.6	12666.6	7064.05
1080	1.31181	78.027	6.66132	1328.34	22590.2	203312	7491.54	6272.01	26133.3	39025.7	26481.8	22997.3	27178.6	27178.6	15157.3
3309	1.03383	9.18613	1.22861	1328.88	0	0	0	0	0	0	0	0	0	0	0
2708	1.51872	84.1741	6.09033	1329.78	13536	216576	7980.48	6681.28	27838.7	41572.5	28209.9	24498.1	28952.2	28952.2	16146.4
2832	0.752896	7.36757	0.264737	1329.85	13536	108288	3990.24	3340.64	13919.4	20786.2	14105	12249	14476.1	14476.1	8073.2
3181	0.639725	13.7341	0.461464	1329.94	4600	73600	2712.32	2270.72	9461.6	14129.4	9587.84	8326.24	9840.16	9840.16	5487.68
2827	0.587444	11.0302	1.1361	1330	13536	162432	5985.36	5010.96	20879	31179.4	21157.4	18373.6	21714.1	21714.1	12109.8
2384	1.24348	110.967	7.54939	1330.54	44561	267366	9851.69	8247.91	34366.4	51320.5	34824.6	30242.4	35741	35741	19932.5
3045	0.58396	8.49598	0.51472	1330.75	10982.9	76880	2832.94	2371.74	9882.3	14757.6	10014.1	8696.43	10277.6	10277.6	5731.71
2935	0.617347	83.609	7.8528	1331.46	22238	177904	6555.44	5488.24	22867.8	34149.3	23172.7	20123.7	23782.6	23782.6	13263.4
3265	0.734428	8.94613	0.613657	1331.71	0	0	0	0	0	0	0	0	0	0	0
2159	0.271291	102.409	6.85098	1332.04	13536	40608	1496.34	1252.74	5219.76	7794.84	5289.36	4593.39	5428.53	5428.53	3027.45
3046	0.595179	9.67027	0.451377	1332.07	13536	108288	3990.24	3340.64	13919.4	20786.2	14105	12249	14476.1	14476.1	8073.2
2669	0.597115	10.7175	1.63782	1332.31	15909.3	175002	6448.53	5398.73	22494.8	33592.2	22794.7	19795.4	23394.5	23394.5	13047
2386	1.18744	105.705	7.92978	1332.5	43598	130794	4819.38	4034.85	16811.8	25105.6	17036	14794.4	17484.3	17484.3	9750.84
3450	0.670265	24.0274	0.957708	1332.79	0	0	0	0	0	0	0	0	0	0	0
2947	0.657366	7.66559	0.947327	1333.58	15711.5	188538	6947.31	5816.31	24234.7	36190.5	24557.8	21326.6	25204.1	25204.1	14056.1
3465	0.770185	25.0187	1.87886	1333.8	0	0	0	0	0	0	0	0	0	0	0
2482	0.373661	104.025	5.59954	1334.69	13536	67680	2493.9	2087.9	8699.6	12991.4	8815.6	7655.65	9047.55	9047.55	5045.75
516	1.5544	174.699	10.822	1335.16	36287	435444	16044.8	13432.9	55970.3	83582.3	56716.6	49253.9	58209.1	58209.1	32462.8
3223	0.666755	10.2097	0.814589	1335.8	0	0	0	0	0	0	0	0	0	0	0
1877	0.575284	102.429	9.4226	1336.13	45443.5	181774	6697.86	5607.52	23364.7	34891.2	23676.2	20560.9	24299.2	24299.2	13551.5
3679	0.516088	92.5832	8.12261	1336.18	0	0	0	0	0	0	0	0	0	0	0
2387	1.22191	104.625	7.21322	1337.38	43598	261588	9638.76	8069.7	33623.6	50211.3	34072	29588.8	34968.6	34968.6	19501.7
1529	1.25613	88.0463	3.24876	1337.39	13536	189504	6982.92	5846.12	24358.9	36375.9	24683.7	21435.8	25333.1	25333.1	14128.1
3180	0.57773	11.958	1.00461	1337.48	5702.38	91238	3362.23	2814.83	11728.7	17515	11885.2	10321.3	12198	12198	6802.62
1972	0.495132	115.342	7.85438	1337.59	3802	3802	140.09	117.29	488.69	729.78	495.21	430.05	508.24	508.24	283.44
3044	0.620436	5.72535	0.665031	1337.94	6089.33	36536	1346.38	1127.18	4696.67	7013.73	4759.32	4133.08	4884.56	4884.56	2724.05
1745	1.36611	97.0676	6.49824	1338.17	42983	343864	12670.4	10607.8	44199	66003.8	44788.3	38895.1	45967	45967	25635.4
1636	1.36083	94.334	6.01403	1339.16	13536	67680	2493.9	2087.9	8699.6	12991.4	8815.6	7655.65	9047.55	9047.55	5045.75
3501	0.722644	11.5594	1.80311	1340.41	0	0	0	0	0	0	0	0	0	0	0
3252	0.626305	11.3335	1.01731	1340.92	0	0	0	0	0	0	0	0	0	0	0
2523	0.89562	58.7407	2.42486	1341.07	16146.6	161466	5949.75	4981.15	20754.9	30993.9	21031.6	18264.3	21585	21585	12037.8
1079	1.27447	95.002	6.37955	1341.08	20767.8	249214	9182.94	7688.07	32033.5	47836.7	32460.7	28189.5	33314.9	33314.9	18579.4
3084	0.677914	12.8126	1.0809	1341.14	22238	22238	819.43	686.03	2858.48	4268.66	2896.59	2515.46	2972.82	2972.82	1657.92
3847	0.858603	55.0888	1.27523	1341.85	0	0	0	0	0	0	0	0	0	0	0
2942	0.702582	12.3366	0.755968	1342.22	22238	66714	2458.29	2058.09	8575.44	12806	8689.77	7546.38	8918.46	8918.46	4973.76
2691	1.07976	8.69191	0.433594	1342.66	3703.63	59258	2183.98	1828.43	7618.43	11376.9	7719.99	6704.21	7923.12	7923.12	4418.67
2690	0.846576	5.18324	0.703516	1343.57	6444	83772	3087.07	2584.5	10768.8	16081.5	10912.4	9476.55	11199.6	11199.6	6245.93
2889	0.591327	9.18937	0.8345	1343.64	4600	36800	1356.16	1135.36	4730.8	7064.72	4793.92	4163.12	4920.08	4920.08	2743.84
3108	1.80758	72.6427	5.75591	1344.09	26574.8	106299	3916.8	3279.16	13663.2	20403.8	13845.4	12023.6	14209.7	14209.7	7924.66
2605	0.710509	17.8793	1.47458	1344.28	16436.7	98620	3633.98	3042.38	12676.6	18930.4	12845.7	11155.4	13183.7	13183.7	7352.44
2894	0.578028	5.41581	0.273982	1344.49	17198.6	120390	4436.19	3713.99	15475.1	23109.5	15681.4	13618.1	16094.1	16094.1	8975.56
2990	0.756541	3.76693	0.881351	1345.14	3800.5	30404	1120.51	938.08	3908.74	5837.09	3960.88	3439.7	4065.11	4065.11	2267.05
3130	0.727274	12.4629	0.559266	1345.51	13536	81216	2992.68	2505.48	10439.5	15589.7	10578.7	9186.78	10857.1	10857.1	6054.9
3024	1.87452	121.234	4.56321	1345.57	13536	108288	3990.24	3340.64	13919.4	20786.2	14105	12249	14476.1	14476.1	8073.2
2042	1.35725	116.195	8.33711	1346.53	4600	73600	2712.32	2270.72	9461.6	14129.4	9587.84	8326.24	9840.16	9840.16	5487.68
3728	1.02041	99.9427	4.92635	1346.83	0	0	0	0	0	0	0	0	0	0	0
2571	1.40571	94.075	7.93155	1346.92	16436.7	49310	1816.99	1521.19	6338.32	9465.22	6422.83	5577.72	6591.84	6591.84	3676.22
192	1.48081	137.979	11.3398	1347.18	36287	580592	21393.1	17910.6	74627	111443	75622.1	65671.8	77612.2	77612.2	43283.7
2604	0.741833	10.7047	1.52233	1347.29	22238	200142	7374.87	6174.27	25726.3	38417.9	26069.3	22639.1	26755.4	26755.4	14921.3
3822	0.719243	69.5355	3.45111	1347.49	0	0	0	0	0	0	0	0	0	0	0
2974	1.45498	74.0548	8.24711	1347.55	13536	162432	5985.36	5010.96	20879	31179.4	21157.4	18373.6	21714.1	21714.1	12109.8
2759	0.617676	10.9692	0.926009	1347.86	13536	81216	2992.68	2505.48	10439.5	15589.7	10578.7	9186.78	10857.1	10857.1	6054.9
3000	0.639825	6.97964	0.588044	1348.28	13378.8	53515	1971.96	1650.93	6878.94	10272.6	6970.66	6053.46	7154.11	7154.11	3989.79
3562	0.476014	52.3222	4.66911	1348.44	0	0	0	0	0	0	0	0	0	0	0
2466	1.23942	104.169	6.90987	1349.31	4600	13800	508.56	425.76	1774.05	2649.27	1797.72	1561.17	1845.03	1845.03	1028.94
1761	1.37175	91.1492	6.21613	1349.52	13536	108288	3990.24	3340.64	13919.4	20786.2	14105	12249	14476.1	14476.1	8073.2
2683	0.649541	23.2041	0.983183	1350.05	16025.3	48076	1771.5	1483.11	6179.63	9228.25	6262.03	5438.08	6426.8	6426.8	3584.18
2674	0.740718	8.71484	2.79842	1350.13	13536	121824	4489.02	3758.22	15659.3	23384.5	15868.1	13780.2	16285.6	16285.6	9082.35
2761	0.57909	10.618	0.553796	1350.15	4439	4439	163.58	136.95	570.63	852.14	578.24	502.15	593.46	593.46	330.97
3090	0.648374	13.9072	1.26714	1350.33	13536	148896	5486.58	4593.38	19139.1	28581.1	19394.3	16842.4	19904.6	19904.6	11100.7
3281	1.33415	57.1549	5.60867	1350.6	0	0	0	0	0	0	0	0	0	0	0
1633	1.26487	95.1881	6.72205	1350.64	13536	81216	2992.68	2505.48	10439.5	15589.7	10578.7	9186.78	10857.1	10857.1	6054.9
3713	1.29584	31.0555	2.2072	1351.27	0	0	0	0	0	0	0	0	0	0	0
3047	0.589071	8.20654	0.390404	1351.83	12259.4	85816	3162.2	2647.4	11030.9	16472.8	11178	9707.17	11472.1	11472.1	6397.88
3254	0.747054	11.1373	0.732184	1351.97	0	0	0	0	0	0	0	0	0	0	0
3083	0.749951	10.2556	1.47928	1351.97	22238	88952	3277.72	2744.12	11433.9	17074.6	11586.4	10061.8	11891.3	11891.3	6631.68
3073	0.566136	97.1921	19.4025	1352.35	3151.83	18911	696.98	583.51	2431.3	3630.75	2463.72	2139.54	2528.55	2528.55	1410.15
3093	0.595236	10.1022	0.396029	1352.38	13536	108288	3990.24	3340.64	13919.4	20786.2	14105	12249	14476.1	14476.1	8073.2
2673	0.753594	31.3989	0.686291	1352.41	16700.4	183704	6769.18	5667.18	23613.4	35262.6	23928.2	20779.8	24557.8	24557.8	13695.7
3137	0.564898	14.4804	0.865966	1352.45	13536	67680	2493.9	2087.9	8699.6	12991.4	8815.6	7655.65	9047.55	9047.55	5045.75
3173	0.727813	7.82542	1.24556	1353.19	8159.69	130555	4810.96	4027.75	16782.4	25061.7	17006.2	14768.5	17453.7	17453.7	9733.81
3644	0.71865	3.66143	4.78859	1353.22	0	0	0	0	0	0	0	0	0	0	0
2831	0.663794	9.49476	0.301982	1353.26	13536	135360	4987.8	4175.8	17399.2	25982.8	17631.2	15311.3	18095.1	18095.1	10091.5
3823	0.80322	48.4189	4.75479	1353.52	0	0	0	0	0	0	0	0	0	0	0
2692	1.17811	5.65766	0.822447	1354.08	2468	29616	1091.64	913.92	3807.96	5686.56	3858.72	3351	3960.24	3960.24	2208.6
2689	0.721626	9.43556	0.382226	1354.23	3782	56730	2090.65	1750.3	7292.95	10890.8	7390.2	6417.75	7584.7	7584.7	4229.95
2758	0.632615	20.1218	1.17027	1354.42	13536	67680	2493.9	2087.9	8699.6	12991.4	8815.6	7655.65	9047.55	9047.55	5045.75
3681	1.17524	132.483	8.42355	1354.55	0	0	0	0	0	0	0	0	0	0	0
3255	0.690303	9.59368	0.821626	1354.59	0	0	0	0	0	0	0	0	0	0	0
2948	0.64198	11.3917	0.325452	1354.85	15274.5	152745	5628.36	4712.08	19633.7	29319.7	19895.5	17277.7	20419	20419	11387.5
2952	0.611725	5.23466	0.668619	1354.95	4439	57707	2126.54	1780.35	7418.19	11077.8	7517.12	6527.95	7714.98	7714.98	4302.61
2688	0.666607	7.31315	0.753702	1354.96	13536	54144	1995.12	1670.32	6959.68	10393.1	7052.48	6124.52	7238.04	7238.04	4036.6
3818	1.07732	55.9243	4.78281	1355.26	0	0	0	0	0	0	0	0	0	0	0
1853	1.39498	96.5201	7.72671	1356.07	13536	121824	4489.02	3758.22	15659.3	23384.5	15868.1	13780.2	16285.6	16285.6	9082.35
2677	0.783578	17.605	1.45921	1357.02	13536	81216	2992.68	2505.48	10439.5	15589.7	10578.7	9186.78	10857.1	10857.1	6054.9
3040	0.622248	10.1337	0.715686	1357.23	22238	66714	2458.29	2058.09	8575.44	12806	8689.77	7546.38	8918.46	8918.46	4973.76
2980	1.25661	85.5867	7.86768	1357.53	22238	44476	1638.86	1372.06	5716.96	8537.32	5793.18	5030.92	5945.64	5945.64	3315.84
3035	0.645129	3.54438	0.506953	1358.01	22238	22238	819.43	686.03	2858.48	4268.66	2896.59	2515.46	2972.82	2972.82	1657.92
2996	0.600647	9.61441	0.43708	1358.04	22238	177904	6555.44	5488.24	22867.8	34149.3	23172.7	20123.7	23782.6	23782.6	13263.4
1746	1.37894	94.2916	7.10762	1358.32	39635	317080	11683.5	9781.52	40756.3	60862.7	41299.7	35865.5	42386.5	42386.5	23638.6
3270	1.05099	10.6351	1.24864	1358.52	0	0	0	0	0	0	0	0	0	0	0
2757	0.621317	16.7957	0.952268	1358.53	13536	40608	1496.34	1252.74	5219.76	7794.84	5289.36	4593.39	5428.53	5428.53	3027.45
3263	0.710379	8.97153	0.655647	1358.6	0	0	0	0	0	0	0	0	0	0	0
834	1.07972	118.61	9.07862	1358.82	13536	81216	2992.68	2505.48	10439.5	15589.7	10578.7	9186.78	10857.1	10857.1	6054.9
2363	0.901334	15.6459	1.28368	1358.88	4600	46000	1695.2	1419.2	5913.5	8830.9	5992.4	5203.9	6150.1	6150.1	3429.8
1525	1.25795	87.1696	7.43414	1358.9	13536	108288	3990.24	3340.64	13919.4	20786.2	14105	12249	14476.1	14476.1	8073.2
3373	0.691802	9.04847	0.983672	1358.91	0	0	0	0	0	0	0	0	0	0	0
3269	0.970591	6.79748	1.60345	1359.02	0	0	0	0	0	0	0	0	0	0	0
2760	0.584004	13.0946	0.487257	1359.22	13536	27072	997.56	835.16	3479.84	5196.56	3526.24	3062.26	3619.02	3619.02	2018.3
2221	1.18309	99.1618	7.38874	1359.26	16700.4	183704	6769.18	5667.18	23613.4	35262.6	23928.2	20779.8	24557.8	24557.8	13695.7
3138	0.565365	10.2286	0.808507	1360.16	13536	54144	1995.12	1670.32	6959.68	10393.1	7052.48	6124.52	7238.04	7238.04	4036.6
3306	0.865225	12.9022	0.874186	1360.43	0	0	0	0	0	0	0	0	0	0	0
1744	1.35548	92.1622	6.88522	1360.76	22238	22238	819.43	686.03	2858.48	4268.66	2896.59	2515.46	2972.82	2972.82	1657.92
2039	1.39928	105.498	9.30034	1360.78	4600	50600	1864.72	1561.12	6504.85	9713.99	6591.64	5724.29	6765.11	6765.11	3772.78
2138	1.22208	97.5687	6.54588	1361.04	36287	290296	10696.6	8955.28	37313.5	55721.5	37811	32835.9	38806.1	38806.1	21641.8
2678	0.889862	18.0973	1.2702	1361.07	13536	108288	3990.24	3340.64	13919.4	20786.2	14105	12249	14476.1	14476.1	8073.2
2826	0.598546	11.9863	1.42387	1361.07	13536	148896	5486.58	4593.38	19139.1	28581.1	19394.3	16842.4	19904.6	19904.6	11100.7
3632	0.466303	7.61833	7.93107	1361.08	0	0	0	0	0	0	0	0	0	0	0
3256	0.684505	8.7418	0.945138	1361.2	0	0	0	0	0	0	0	0	0	0	0
2893	0.556912	7.94793	0.262184	1361.23	9961.6	49808	1835.38	1536.58	6402.46	9561.02	6487.84	5634.17	6658.55	6658.55	3713.41
3308	0.944179	9.38649	1.20955	1361.32	0	0	0	0	0	0	0	0	0	0	0
2890	0.601077	16.6713	0.486773	1361.46	4600	27600	1017.12	851.52	3548.1	5298.54	3595.44	3122.34	3690.06	3690.06	2057.88
3091	0.58287	10.8757	0.800028	1361.55	13536	148896	5486.58	4593.38	19139.1	28581.1	19394.3	16842.4	19904.6	19904.6	11100.7
3561	0.483054	23.8424	7.64201	1361.56	0	0	0	0	0	0	0	0	0	0	0
3153	1.7022	63.315	5.5665	1361.63	6069.83	72838	2684.15	2247.15	9363.33	13982.7	9488.23	8239.75	9737.93	9737.93	5430.7
3088	0.600857	5.47838	1.24092	1361.86	13536	148896	5486.58	4593.38	19139.1	28581.1	19394.3	16842.4	19904.6	19904.6	11100.7
840	1.27759	79.2763	6.88955	1361.92	42450.4	212252	7820.9	6547.7	27282.2	40741.4	27645.9	24008.3	28373.4	28373.4	15823.6
3287	0.760674	77.1468	3.45282	1362.18	0	0	0	0	0	0	0	0	0	0	0
3304	0.733827	8.824	1.21393	1362.48	0	0	0	0	0	0	0	0	0	0	0
2607	0.74406	13.8935	1.48099	1362.82	13536	54144	1995.12	1670.32	6959.68	10393.1	7052.48	6124.52	7238.04	7238.04	4036.6
1948	1.38533	94.7506	8.43126	1362.85	44828.3	134485	4955.39	4148.71	17286.3	25814.2	17516.8	15211.9	17977.7	17977.7	10026
3227	0.828087	6.08565	0.463538	1362.86	0	0	0	0	0	0	0	0	0	0	0
3406	0.648913	36.3596	0.784106	1363.05	0	0	0	0	0	0	0	0	0	0	0
2828	0.581373	15.9025	0.59811	1363.25	13536	94752	3491.46	2923.06	12179.4	18188	12341.8	10717.9	12666.6	12666.6	7064.05
2040	1.3352	109.036	9.29268	1363.95	4600	69000	2542.8	2128.8	8870.25	13246.4	8988.6	7805.85	9225.15	9225.15	5144.7
2862	0.0333943	115.419	3.48938	1364.14	4600	36800	1356.16	1135.36	4730.8	7064.72	4793.92	4163.12	4920.08	4920.08	2743.84
259	1.53689	149.054	9.6	1364.17	42645.2	511742	18856.2	15786.6	65777.4	98227.5	66654.4	57884.1	68408.4	68408.4	38150.8
3179	0.582001	10.9366	1.14637	1364.21	4600	73600	2712.32	2270.72	9461.6	14129.4	9587.84	8326.24	9840.16	9840.16	5487.68
2682	0.609528	14.9618	2.04815	1364.59	13536	81216	2992.68	2505.48	10439.5	15589.7	10578.7	9186.78	10857.1	10857.1	6054.9
3389	0.945805	20.3593	3.00838	1364.76	0	0	0	0	0	0	0	0	0	0	0
3375	0.72995	10.8798	0.985653	1365.62	0	0	0	0	0	0	0	0	0	0	0
3081	0.611087	11.5611	0.872436	1365.77	22238	22238	819.43	686.03	2858.48	4268.66	2896.59	2515.46	2972.82	2972.82	1657.92
3023	1.37964	92.2432	6.37015	1365.79	13536	13536	498.78	417.58	1739.92	2598.28	1763.12	1531.13	1809.51	1809.51	1009.15
2217	1.33778	106.986	7.9229	1365.8	15356	138204	5092.61	4263.55	17764.9	26529	18001.8	15633.1	18475.5	18475.5	10303.7
3828	0.748546	20.294	1.73651	1365.96	0	0	0	0	0	0	0	0	0	0	0
2444	1.21509	38.0951	1.64512	1366.37	13536	81216	2992.68	2505.48	10439.5	15589.7	10578.7	9186.78	10857.1	10857.1	6054.9
2723	0.0431538	67.4209	5.25844	1366.53	13536	40608	1496.34	1252.74	5219.76	7794.84	5289.36	4593.39	5428.53	5428.53	3027.45
2830	0.592628	9.01838	0.422169	1368.22	13536	135360	4987.8	4175.8	17399.2	25982.8	17631.2	15311.3	18095.1	18095.1	10091.5
2892	0.616736	7.57615	0.326402	1368.5	10068	60408	2225.96	1863.58	7764.98	11595.7	7868.54	6833.2	8075.6	8075.6	4503.68
3174	0.732689	8.83514	1.1536	1368.73	5538.94	88623	3265.86	2734.16	11392.5	17013	11544.5	10025.5	11848.3	11848.3	6607.66
2545	1.22337	85.1586	6.88576	1368.87	4447.71	62268	2294.73	1921.12	8004.88	11954.1	8111.68	7044.32	8325.15	8325.15	4642.79
3409	0.65997	41.926	0.822396	1369	0	0	0	0	0	0	0	0	0	0	0
2891	0.622732	10.1495	0.444089	1369.05	4600	13800	508.56	425.76	1774.05	2649.27	1797.72	1561.17	1845.03	1845.03	1028.94
2219	1.26979	109.21	7.31981	1369.1	15276.4	152764	5629.1	4712.7	19636.3	29323.6	19898.1	17280	20421.7	20421.7	11389
2888	0.591763	10.0305	1.46555	1369.48	4600	18400	678.08	567.68	2365.4	3532.36	2396.96	2081.56	2460.04	2460.04	1371.92
2712	0.89738	120.307	9.66903	1369.58	13536	121824	4489.02	3758.22	15659.3	23384.5	15868.1	13780.2	16285.6	16285.6	9082.35
2468	1.19375	95.1119	7.68624	1369.97	6524	58716	2163.71	1811.45	7547.84	11271.5	7648.51	6642.1	7849.8	7849.8	4377.74
1754	1.19682	95.6598	6.67825	1370.49	36287	435444	16044.8	13432.9	55970.3	83582.3	56716.6	49253.9	58209.1	58209.1	32462.8
3359	1.33299	49.7947	6.84143	1370.73	0	0	0	0	0	0	0	0	0	0	0
1643	1.17177	97.1172	7.27135	1370.73	30921	61842	2278.68	1907.72	7948.88	11870.3	8054.86	6995	8266.82	8266.82	4610.34
3483	0.602056	51.4501	4.99546	1370.93	0	0	0	0	0	0	0	0	0	0	0
3344	0.826751	9.66874	1.51271	1371.12	0	0	0	0	0	0	0	0	0	0	0
2135	1.25268	101.134	7.07703	1371.21	36287	580592	21393.1	17910.6	74627	111443	75622.1	65671.8	77612.2	77612.2	43283.7
191	1.58462	127.477	11.6235	1371.41	36287	544305	20056	16791.2	69962.9	104478	70895.7	61567.4	72761.4	72761.4	40578.4
3523	0.54645	39.1802	5.33112	1371.61	0	0	0	0	0	0	0	0	0	0	0
3418	0.754483	7.0924	0.819894	1371.67	0	0	0	0	0	0	0	0	0	0	0
3671	1.42113	68.0108	5.20181	1371.69	0	0	0	0	0	0	0	0	0	0	0
1536	1.2657	102.781	7.78296	1371.95	23862.6	334076	12309.9	10305.9	42941.4	64125.9	43514	37788.5	44659	44659	24906
2684	0.673396	11.7438	0.665173	1372.01	13536	13536	498.78	417.58	1739.92	2598.28	1763.12	1531.13	1809.51	1809.51	1009.15
2625	1.1721	61.8734	5.65831	1372.28	4600	73600	2712.32	2270.72	9461.6	14129.4	9587.84	8326.24	9840.16	9840.16	5487.68
3085	0.741784	15.7211	0.565105	1372.38	13536	40608	1496.34	1252.74	5219.76	7794.84	5289.36	4593.39	5428.53	5428.53	3027.45
3429	0.99258	22.8902	2.79217	1372.74	0	0	0	0	0	0	0	0	0	0	0
2829	0.57658	13.4727	0.567745	1373.69	13536	148896	5486.58	4593.38	19139.1	28581.1	19394.3	16842.4	19904.6	19904.6	11100.7
3729	1.57031	90.7171	5.59013	1373.73	0	0	0	0	0	0	0	0	0	0	0
392	1.59358	174.884	13.4843	1373.74	40751	366759	13514	11314.1	47141.8	70398.4	47770.4	41484.8	49027.5	49027.5	27342.2
518	1.26616	142.994	11.1488	1373.92	36287	326583	12033.6	10074.7	41977.7	62686.7	42537.4	36940.4	43656.8	43656.8	24347.1
3428	0.923264	21.8912	2.43141	1374.08	0	0	0	0	0	0	0	0	0	0	0
2244	1.92663	100.312	6.32767	1375.04	22238	66714	2458.29	2058.09	8575.44	12806	8689.77	7546.38	8918.46	8918.46	4973.76
1857	1.26418	110.727	8.16974	1375.17	13536	175968	6484.14	5428.54	22619	33777.6	22920.6	19904.7	23523.6	23523.6	13119
3753	0.957018	5.72216	3.96302	1375.63	0	0	0	0	0	0	0	0	0	0	0
3293	0.745063	43.987	0.782805	1375.77	0	0	0	0	0	0	0	0	0	0	0
3267	0.864114	7.75621	0.576922	1375.82	0	0	0	0	0	0	0	0	0	0	0
2884	0.681333	8.84432	1.36408	1375.86	4600	4600	169.52	141.92	591.35	883.09	599.24	520.39	615.01	615.01	342.98
3374	0.683022	9.18951	0.953985	1376.19	0	0	0	0	0	0	0	0	0	0	0
517	1.56346	140.827	10.8849	1376.23	36287	435444	16044.8	13432.9	55970.3	83582.3	56716.6	49253.9	58209.1	58209.1	32462.8
2752	0.822701	11.3867	1.38856	1376.46	13536	189504	6982.92	5846.12	24358.9	36375.9	24683.7	21435.8	25333.1	25333.1	14128.1
3043	0.694914	4.96973	0.638327	1376.81	9538.44	85846	3163.37	2648.37	11035	16479	11182.2	9710.8	11476.4	11476.4	6400.27
3376	0.702922	11.4726	0.889067	1376.95	0	0	0	0	0	0	0	0	0	0	0
1652	1.16504	89.0208	8.20942	1377.44	44520.8	178083	6561.85	5493.66	22890.2	34182.7	23195.4	20143.4	23805.8	23805.8	13276.3
3136	0.59211	12.6192	0.621249	1377.47	13536	13536	498.78	417.58	1739.92	2598.28	1763.12	1531.13	1809.51	1809.51	1009.15
1751	1.24872	110.127	7.75087	1377.7	13536	27072	997.56	835.16	3479.84	5196.56	3526.24	3062.26	3619.02	3619.02	2018.3
602	1.72543	153.759	16.2408	1378.28	33194.1	431523	15900.4	13312	55466.4	82829.8	56206	48810.5	57685.1	57685.1	32170.5
2925	1.74882	87.6455	3.34047	1378.32	4600	32200	1186.64	993.44	4139.45	6181.63	4194.68	3642.73	4305.07	4305.07	2400.86
3862	0.902833	24.7454	0.704087	1378.72	0	0	0	0	0	0	0	0	0	0	0
3222	0.607428	9.13203	0.703399	1378.78	0	0	0	0	0	0	0	0	0	0	0
3459	0.852479	10.2369	0.651334	1378.79	0	0	0	0	0	0	0	0	0	0	0
1653	1.36488	86.0126	9.95603	1379.95	44213.2	265279	9774.77	8183.56	34098.1	50919.8	34552.7	30006.3	35462	35462	19776.9
1955	1.26615	105.198	7.3041	1380.57	37961	607376	22380	18736.8	78069.8	116584	79110.7	68701.4	81192.6	81192.6	45280.5
1973	0.462596	100.58	7.32487	1380.74	4439	44390	1635.8	1369.5	5706.3	8521.4	5782.4	5021.5	5934.6	5934.6	3309.7
3221	0.587095	8.60523	0.834035	1381.27	0	0	0	0	0	0	0	0	0	0	0
3294	0.707339	12.8013	0.834661	1381.28	0	0	0	0	0	0	0	0	0	0	0
2950	0.582228	4.96037	0.355847	1381.98	4439	31073	1145.06	958.65	3994.41	5964.98	4047.68	3515.05	4154.22	4154.22	2316.79
3089	0.681148	9.64883	0.844166	1382.48	13536	121824	4489.02	3758.22	15659.3	23384.5	15868.1	13780.2	16285.6	16285.6	9082.35
3301	0.668472	10.7112	0.991387	1382.64	0	0	0	0	0	0	0	0	0	0	0
3377	0.736463	11.7447	0.897541	1382.92	0	0	0	0	0	0	0	0	0	0	0
3036	0.610817	14.6126	0.505487	1382.94	22238	22238	819.43	686.03	2858.48	4268.66	2896.59	2515.46	2972.82	2972.82	1657.92
2951	0.586824	4.28523	0.328378	1383.07	6416.67	57750	2128.07	1781.63	7423.52	11085.8	7522.51	6532.66	7720.5	7720.5	4305.68
2624	1.22382	54.876	5.17896	1383.2	4600	73600	2712.32	2270.72	9461.6	14129.4	9587.84	8326.24	9840.16	9840.16	5487.68
2788	0.809117	115.029	7.60004	1383.35	13536	203040	7481.7	6263.7	26098.8	38974.2	26446.8	22966.9	27142.7	27142.7	15137.3
598	1.36466	103.191	9.2471	1383.35	36287	326583	12033.6	10074.7	41977.7	62686.7	42537.4	36940.4	43656.8	43656.8	24347.1
2685	0.607023	7.88667	0.558549	1383.64	13536	27072	997.56	835.16	3479.84	5196.56	3526.24	3062.26	3619.02	3619.02	2018.3
1421	1.33372	84.9239	6.40833	1383.75	23711	284532	10484.3	8777.52	36573	54615.7	37060.7	32184.2	38036	38036	21212.4
2756	0.686055	15.9795	1.85873	1383.76	13536	81216	2992.68	2505.48	10439.5	15589.7	10578.7	9186.78	10857.1	10857.1	6054.9
2949	0.591257	10.7106	0.268692	1383.97	22228.5	44457	1638.12	1371.44	5714.36	8533.44	5790.55	5028.63	5942.92	5942.92	3314.32
3427	0.88553	20.8293	1.84681	1384.13	0	0	0	0	0	0	0	0	0	0	0
1958	1.20652	95.9393	7.05104	1384.2	13536	27072	997.56	835.16	3479.84	5196.56	3526.24	3062.26	3619.02	3619.02	2018.3
3302	0.679425	9.01511	0.832098	1384.31	0	0	0	0	0	0	0	0	0	0	0
2608	0.771739	16.4809	1.27947	1384.42	13536	13536	498.78	417.58	1739.92	2598.28	1763.12	1531.13	1809.51	1809.51	1009.15
1078	1.25419	154.216	6.07634	1384.43	36287	399157	14707.8	12313.5	51306.1	76617.1	51990.2	45149.4	53358.4	53358.4	29757.5
2999	0.629493	4.10809	0.772964	1384.89	16358.7	49076	1808.38	1513.98	6308.31	9420.41	6392.42	5551.31	6560.65	6560.65	3658.82
1632	1.18592	80.3568	7.47169	1384.98	13536	67680	2493.9	2087.9	8699.6	12991.4	8815.6	7655.65	9047.55	9047.55	5045.75
3262	0.617963	8.96457	0.913971	1385.02	0	0	0	0	0	0	0	0	0	0	0
3295	0.684531	9.30916	0.656457	1385.13	0	0	0	0	0	0	0	0	0	0	0
3372	0.692345	10.9326	0.7962	1385.13	0	0	0	0	0	0	0	0	0	0	0
3466	0.744352	23.0719	1.89814	1385.15	0	0	0	0	0	0	0	0	0	0	0
1431	1.43096	99.1147	7.84435	1385.17	20036.3	140254	5168.04	4326.72	18028	26921.8	18268.4	15864.6	18749.1	18749.1	10456.2
253	1.42808	87.1795	12.8929	1385.35	37124	593984	21886.6	18323.7	76348.4	114014	77366.4	67186.6	79402.4	79402.4	44282.1
2597	0.626688	45.8647	4.47737	1385.41	20062.5	160500	5914.14	4951.34	20630.7	30808.5	20905.8	18155	21455.9	21455.9	11965.8
2946	0.606413	5.21457	1.02729	1385.97	16436.7	98620	3633.98	3042.38	12676.6	18930.4	12845.7	11155.4	13183.7	13183.7	7352.44
2491	0.0247019	108.668	7.39842	1386.02	13536	108288	3990.24	3340.64	13919.4	20786.2	14105	12249	14476.1	14476.1	8073.2
3298	0.703894	12.2854	1.1582	1386.24	0	0	0	0	0	0	0	0	0	0	0
3135	0.605523	11.6005	1.14853	1386.35	13536	13536	498.78	417.58	1739.92	2598.28	1763.12	1531.13	1809.51	1809.51	1009.15
3851	0.800607	15.848	2.03853	1386.59	0	0	0	0	0	0	0	0	0	0	0
2687	0.610734	5.2773	0.555667	1387.17	13536	54144	1995.12	1670.32	6959.68	10393.1	7052.48	6124.52	7238.04	7238.04	4036.6
3338	0.72537	11.7924	0.968303	1387.6	0	0	0	0	0	0	0	0	0	0	0
3522	0.487144	28.3426	4.07916	1388.01	0	0	0	0	0	0	0	0	0	0	0
1650	1.48358	83.5575	6.66188	1388.91	43598	217990	8032.3	6724.75	28019.7	41842.8	28393.3	24657.4	29140.5	29140.5	16251.4
190	1.6445	187.812	10.1127	1388.97	36287	580592	21393.1	17910.6	74627	111443	75622.1	65671.8	77612.2	77612.2	43283.7
3042	0.601293	7.98722	0.443204	1389.56	10479.3	31438	1158.47	969.87	4041.18	6034.84	4095.07	3556.24	4202.84	4202.84	2343.88
3386	0.962098	13.9961	1.90974	1389.57	0	0	0	0	0	0	0	0	0	0	0
2043	1.35999	114.482	8.19897	1389.96	4600	46000	1695.2	1419.2	5913.5	8830.9	5992.4	5203.9	6150.1	6150.1	3429.8
1215	1.39208	111.234	8.26824	1390.76	43598	87196	3212.92	2689.9	11207.9	16737.1	11357.3	9862.94	11656.2	11656.2	6500.56
1422	1.25222	79.2634	6.16209	1390.98	22874	365984	13485.6	11290.2	47042.7	70250.4	47669.9	41397.5	48924.4	48924.4	27284.8
1316	1.12081	92.2209	7.37435	1390.99	22238	133428	4916.58	4116.18	17150.9	25612	17379.5	15092.8	17836.9	17836.9	9947.52
2302	1.27822	104.346	7.85124	1391.45	36287	181435	6685.35	5597.05	23320.9	34825.9	23631.9	20522.5	24253.8	24253.8	13526.2
2991	0.604359	9.9782	0.420094	1391.66	18710.4	93552	3447.24	2886.04	12025.3	17957.7	12185.6	10582.2	12506.3	12506.3	6974.66
2522	0.76441	51.3545	5.14387	1392.03	15469.8	139228	5130.32	4295.12	17896.4	26725.3	18135	15748.8	18612.2	18612.2	10379.9
1543	1.48923	73.1944	7.25942	1392.25	13536	108288	3990.24	3340.64	13919.4	20786.2	14105	12249	14476.1	14476.1	8073.2
3134	0.670933	8.65687	1.16961	1392.32	13536	13536	498.78	417.58	1739.92	2598.28	1763.12	1531.13	1809.51	1809.51	1009.15
1202	1.32979	65.8714	7.16025	1392.49	44828.3	134485	4955.39	4148.71	17286.3	25814.2	17516.8	15211.9	17977.7	17977.7	10026
3299	0.742993	11.2095	0.986452	1392.54	0	0	0	0	0	0	0	0	0	0	0
3438	0.936937	47.5	5.00256	1392.83	0	0	0	0	0	0	0	0	0	0	0
3242	1.03774	69.3099	5.08674	1392.91	0	0	0	0	0	0	0	0	0	0	0
838	1.28496	75.1444	5.98184	1394.35	30921	30921	1139.34	953.86	3974.44	5935.16	4027.43	3497.5	4133.41	4133.41	2305.17
1959	1.20478	97.5403	6.28643	1394.35	36287	217722	8022.42	6716.46	27985.1	41791.1	28358.3	24626.9	29104.6	29104.6	16231.4
2236	1.37703	77.2856	7.12986	1394.58	43598	217990	8032.3	6724.75	28019.7	41842.8	28393.3	24657.4	29140.5	29140.5	16251.4
3038	0.655673	7.25822	0.884265	1394.95	22238	66714	2458.29	2058.09	8575.44	12806	8689.77	7546.38	8918.46	8918.46	4973.76
3443	0.808761	55.226	2.82051	1395.37	0	0	0	0	0	0	0	0	0	0	0
2747	0.641443	21.9382	0.736785	1395.45	13536	175968	6484.14	5428.54	22619	33777.6	22920.6	19904.7	23523.6	23523.6	13119
3178	0.573282	9.61173	1.02909	1395.66	7907.13	126514	4662.05	3903.05	16263	24286.2	16479.9	14311.5	16913.6	16913.6	9432.5
3082	0.69293	10.6686	1.1777	1395.69	22238	66714	2458.29	2058.09	8575.44	12806	8689.77	7546.38	8918.46	8918.46	4973.76
2943	0.591692	25.6669	0.468353	1396.37	22238	111190	4097.15	3430.15	14292.4	21343.3	14483	12577.3	14864.1	14864.1	8289.6
2562	0.401776	99.4882	7.73533	1396.53	13536	121824	4489.02	3758.22	15659.3	23384.5	15868.1	13780.2	16285.6	16285.6	9082.35
2216	1.34744	107.695	7.49071	1396.91	13417.5	134175	4944.15	4139.26	17247	25755.5	17477	15177.3	17936.9	17936.9	10003.3
3198	1.58997	72.5782	6.24174	1397.13	4600	73600	2712.32	2270.72	9461.6	14129.4	9587.84	8326.24	9840.16	9840.16	5487.68
1983	0.608127	68.1289	6.13545	1397.96	4600	64400	2373.28	1986.88	8278.9	12363.3	8389.36	7285.46	8610.14	8610.14	4801.72
3041	0.61063	13.273	0.406426	1398.15	22238	44476	1638.86	1372.06	5716.96	8537.32	5793.18	5030.92	5945.64	5945.64	3315.84
2528	0.857976	21.8085	5.825	1398.96	15276.4	76382	2814.55	2356.35	9818.16	14661.8	9949.07	8639.98	10210.9	10210.9	5694.52
3303	0.747484	10.4468	0.974108	1399.05	0	0	0	0	0	0	0	0	0	0	0
3666	1.1583	12.6236	6.00591	1399.37	0	0	0	0	0	0	0	0	0	0	0
839	1.30459	94.3013	6.51345	1399.59	49679	49679	1830.53	1532.53	6385.56	9535.77	6470.7	5619.29	6640.98	6640.98	3703.62
2643	0.372771	107.314	9.41187	1399.73	13536	67680	2493.9	2087.9	8699.6	12991.4	8815.6	7655.65	9047.55	9047.55	5045.75
3385	0.954776	15.1486	1.98938	1400.15	0	0	0	0	0	0	0	0	0	0	0
3686	1.71327	4.05369	5.32944	1400.17	0	0	0	0	0	0	0	0	0	0	0
3634	0.465999	79.7346	10.7654	1400.21	0	0	0	0	0	0	0	0	0	0	0
2065	1.63966	93.4848	7.7783	1400.38	30921	30921	1139.34	953.86	3974.44	5935.16	4027.43	3497.5	4133.41	4133.41	2305.17
2670	0.912456	19.2271	2.17418	1400.45	17161.8	205942	7588.61	6353.21	26471.8	39531.3	26824.8	23295.2	27530.7	27530.7	15353.7
3335	0.71022	9.35044	0.90338	1400.68	0	0	0	0	0	0	0	0	0	0	0
711	1.56204	101.263	9.40717	1400.86	36287	580592	21393.1	17910.6	74627	111443	75622.1	65671.8	77612.2	77612.2	43283.7
3726	1.28289	110.67	7.5891	1401.62	0	0	0	0	0	0	0	0	0	0	0
1957	1.15211	96.8953	7.05163	1401.91	33759.1	303832	11195.3	9372.86	39053.4	58319.8	39574.2	34367.1	40615.6	40615.6	22651
2852	1.30262	73.8418	5.31703	1402.36	8174.4	81744	3012.24	2521.84	10507.8	15691.7	10647.9	9246.86	10928.1	10928.1	6094.48
3020	1.12875	86.9772	5.37313	1402.58	13536	81216	2992.68	2505.48	10439.5	15589.7	10578.7	9186.78	10857.1	10857.1	6054.9
3371	0.68644	11.3838	0.772898	1403.35	0	0	0	0	0	0	0	0	0	0	0
2130	1.37642	119.469	8.50871	1403.96	22238	44476	1638.86	1372.06	5716.96	8537.32	5793.18	5030.92	5945.64	5945.64	3315.84
3292	0.720646	31.0901	1.18687	1404.03	0	0	0	0	0	0	0	0	0	0	0
1213	1.4463	87.6693	8.7556	1404.64	43598	217990	8032.3	6724.75	28019.7	41842.8	28393.3	24657.4	29140.5	29140.5	16251.4
3259	0.659375	6.15303	1.18751	1405.2	0	0	0	0	0	0	0	0	0	0	0
2127	1.38797	100.766	9.26686	1405.48	48062.1	432559	15938.6	13343.9	55599.6	83028.8	56341	48927.7	57823.6	57823.6	32247.7
3321	0.668621	61.5147	6.48101	1405.67	0	0	0	0	0	0	0	0	0	0	0
2751	0.783819	12.4083	1.51172	1405.75	13536	189504	6982.92	5846.12	24358.9	36375.9	24683.7	21435.8	25333.1	25333.1	14128.1
3087	0.686711	6.84907	0.832639	1405.99	13536	121824	4489.02	3758.22	15659.3	23384.5	15868.1	13780.2	16285.6	16285.6	9082.35
1214	1.4048	100.705	8.87836	1406.58	43598	174392	6425.84	5379.8	22415.8	33474.2	22714.6	19725.9	23312.4	23312.4	13001.1
3300	0.734172	12.3762	0.814655	1406.87	0	0	0	0	0	0	0	0	0	0	0
3064	1.42253	78.6859	5.61548	1407.28	13536	67680	2493.9	2087.9	8699.6	12991.4	8815.6	7655.65	9047.55	9047.55	5045.75
1651	1.16482	89.8596	6.62058	1407.86	43598	130794	4819.38	4034.85	16811.8	25105.6	17036	14794.4	17484.3	17484.3	9750.84
2525	0.733901	28.1396	2.55724	1408.19	13536	13536	498.78	417.58	1739.92	2598.28	1763.12	1531.13	1809.51	1809.51	1009.15
2822	0.721953	5.19484	1.89015	1408.29	12419	198704	7321.96	6129.96	25541.6	38142.1	25882.2	22476.6	26563.2	26563.2	14814.1
2686	0.651378	6.91289	0.344269	1408.94	30412.5	60825	2241.25	1876.39	7818.31	11675.3	7922.55	6880.11	8131.03	8131.03	4534.61
1350	1.27094	150.244	15.8467	1409.03	13536	135360	4987.8	4175.8	17399.2	25982.8	17631.2	15311.3	18095.1	18095.1	10091.5
2997	0.591355	13.5929	0.295695	1409.22	22238	111190	4097.15	3430.15	14292.4	21343.3	14483	12577.3	14864.1	14864.1	8289.6
2994	0.685486	6.95694	0.83789	1409.38	13419	26838	988.95	827.95	3449.83	5151.75	3495.83	3035.85	3587.83	3587.83	2000.9
3370	0.703212	35.4656	0.906887	1409.38	0	0	0	0	0	0	0	0	0	0	0
3382	0.811301	10.4598	0.978934	1409.81	0	0	0	0	0	0	0	0	0	0	0
3025	0.766373	78.2156	4.90014	1410.14	13536	175968	6484.14	5428.54	22619	33777.6	22920.6	19904.7	23523.6	23523.6	13119
3711	1.01136	6.13094	2.59663	1410.52	0	0	0	0	0	0	0	0	0	0	0
3133	0.669251	7.14956	1.07507	1410.79	13536	40608	1496.34	1252.74	5219.76	7794.84	5289.36	4593.39	5428.53	5428.53	3027.45
3817	0.973075	25.3395	6.60047	1410.88	0	0	0	0	0	0	0	0	0	0	0
3282	1.06024	61.3126	5.5468	1411.57	0	0	0	0	0	0	0	0	0	0	0
3197	1.4514	71.1948	6.36205	1411.88	4600	55200	2034.24	1703.04	7096.2	10597.1	7190.88	6244.68	7380.12	7380.12	4115.76
3360	0.685657	56.4503	6.2224	1412.15	0	0	0	0	0	0	0	0	0	0	0
2126	1.42543	96.9387	8.03466	1412.36	43598	130794	4819.38	4034.85	16811.8	25105.6	17036	14794.4	17484.3	17484.3	9750.84
3037	0.629493	7.45106	0.859905	1412.45	22238	44476	1638.86	1372.06	5716.96	8537.32	5793.18	5030.92	5945.64	5945.64	3315.84
2467	1.20259	109.321	7.6006	1412.66	4600	55200	2034.24	1703.04	7096.2	10597.1	7190.88	6244.68	7380.12	7380.12	4115.76
3176	0.614078	12.7575	0.884224	1413.08	5702.38	91238	3362.23	2814.83	11728.7	17515	11885.2	10321.3	12198	12198	6802.62
3260	0.625615	11.7812	0.825964	1413.99	0	0	0	0	0	0	0	0	0	0	0
3819	0.885618	116.791	5.55409	1414.23	0	0	0	0	0	0	0	0	0	0	0
2613	0.862468	14.5178	2.50831	1414.72	13536	27072	997.56	835.16	3479.84	5196.56	3526.24	3062.26	3619.02	3619.02	2018.3
2998	0.579287	5.66324	0.564945	1414.74	22238	66714	2458.29	2058.09	8575.44	12806	8689.77	7546.38	8918.46	8918.46	4973.76
3131	0.653477	9.32487	0.564752	1415.29	13536	108288	3990.24	3340.64	13919.4	20786.2	14105	12249	14476.1	14476.1	8073.2
2745	1.11129	171.2	1.89787	1416.08	13536	203040	7481.7	6263.7	26098.8	38974.2	26446.8	22966.9	27142.7	27142.7	15137.3
3216	0.704732	8.10919	0.735024	1416.2	0	0	0	0	0	0	0	0	0	0	0
2885	0.61993	22.0279	1.09021	1417.37	13489.2	67446	2485.29	2080.69	8669.59	12946.6	8785.19	7629.24	9016.36	9016.36	5028.35
3175	0.703503	13.6827	0.940776	1417.71	4586.58	55039	2028.3	1698.07	7075.48	10566.1	7169.88	6226.44	7358.57	7358.57	4103.75
1743	1.39309	71.6874	7.26905	1417.77	22238	44476	1638.86	1372.06	5716.96	8537.32	5793.18	5030.92	5945.64	5945.64	3315.84
3388	0.861519	22.3712	2.02226	1417.86	0	0	0	0	0	0	0	0	0	0	0
2445	0.7539	49.5544	2.25466	1418.09	14986.3	89918	3313.33	2773.93	11558.1	17260.1	11712.2	10171.1	12020.4	12020.4	6703.67
1953	1.3294	114.468	7.64036	1418.35	36287	290296	10696.6	8955.28	37313.5	55721.5	37811	32835.9	38806.1	38806.1	21641.8
2048	1.23645	94.6094	7.39708	1418.59	8429.71	118016	4348.84	3640.84	15170.3	22654.4	15372.6	13349.9	15777.1	15777.1	8798.74
2041	1.35196	114.376	8.50212	1418.62	4600	73600	2712.32	2270.72	9461.6	14129.4	9587.84	8326.24	9840.16	9840.16	5487.68
3296	0.713263	10.3402	1.08982	1418.92	0	0	0	0	0	0	0	0	0	0	0
3442	0.568626	67.5885	4.27183	1419.65	0	0	0	0	0	0	0	0	0	0	0
2609	0.946275	14.6793	1.0179	1419.71	13536	13536	498.78	417.58	1739.92	2598.28	1763.12	1531.13	1809.51	1809.51	1009.15
3307	0.810085	12.9655	0.854191	1420.22	0	0	0	0	0	0	0	0	0	0	0
1534	1.36895	102.415	7.52887	1420.49	13536	81216	2992.68	2505.48	10439.5	15589.7	10578.7	9186.78	10857.1	10857.1	6054.9
3423	0.894056	13.5051	1.2782	1420.77	0	0	0	0	0	0	0	0	0	0	0
2301	1.31476	106.436	7.51643	1421.11	36287	290296	10696.6	8955.28	37313.5	55721.5	37811	32835.9	38806.1	38806.1	21641.8
2560	1.0347	89.7775	6.85603	1422.42	15079.9	241278	8890.77	7443.37	31014.3	46314.8	31427.9	27292.6	32255	32255	17988.3
2383	1.3195	108.5	7.96827	1422.57	40274.1	281919	10387.9	8696.82	36236.9	54113.7	36720	31888.4	37686.3	37686.3	21017.3
492	1.70202	167.875	16.2956	1422.57	47289	94578	3484.94	2917.62	12156.8	18154.1	12318.9	10698	12643	12643	7050.92
3337	0.718863	10.4142	0.705423	1422.61	0	0	0	0	0	0	0	0	0	0	0
3199	1.04243	83.3202	4.89969	1422.91	4600	73600	2712.32	2270.72	9461.6	14129.4	9587.84	8326.24	9840.16	9840.16	5487.68
3336	0.710061	8.18721	1.01861	1423.27	0	0	0	0	0	0	0	0	0	0	0
3334	0.705038	10.3595	0.685227	1423.62	0	0	0	0	0	0	0	0	0	0	0
3258	0.659057	10.7625	1.16589	1423.62	0	0	0	0	0	0	0	0	0	0	0
3086	0.668818	11.5686	0.374249	1423.63	13536	162432	5985.36	5010.96	20879	31179.4	21157.4	18373.6	21714.1	21714.1	12109.8
3422	0.839294	12.7226	1.47159	1424.08	0	0	0	0	0	0	0	0	0	0	0
3218	0.681072	8.43441	1.18573	1424.29	0	0	0	0	0	0	0	0	0	0	0
1420	1.21973	130.708	6.64935	1424.65	17787.6	284601	10486.9	8779.71	36582.1	54629.3	37069.9	32192.2	38045.4	38045.4	21217.7
2209	1.45194	98.1012	8.30695	1426.1	4589.94	73439	2706.38	2265.75	9440.88	14098.5	9566.84	8308	9818.61	9818.61	5475.67
3261	0.663396	11.4868	0.766596	1426.77	0	0	0	0	0	0	0	0	0	0	0
3484	0.727108	59.856	2.60331	1426.96	0	0	0	0	0	0	0	0	0	0	0
2298	1.37557	111.626	7.49767	1428.29	36287	580592	21393.1	17910.6	74627	111443	75622.1	65671.8	77612.2	77612.2	43283.7
1956	1.21547	92.4261	7.03266	1428.56	38519	462228	17031.8	14259.2	59413	88723.4	60205.2	52283.5	61789.6	61789.6	34459.5
3444	0.82146	53.4951	1.97086	1428.63	0	0	0	0	0	0	0	0	0	0	0
1753	1.24591	109.244	6.78096	1429.61	13536	40608	1496.34	1252.74	5219.76	7794.84	5289.36	4593.39	5428.53	5428.53	3027.45
2823	0.632296	21.4834	1.2222	1430.02	9411.69	122352	4508.58	3774.58	15727.5	23486.5	15937.3	13840.3	16356.6	16356.6	9121.93
3873	0.864901	16.313	1.06467	1430.04	0	0	0	0	0	0	0	0	0	0	0
3346	0.906969	16.0459	1.3473	1430.28	0	0	0	0	0	0	0	0	0	0	0
2137	1.23728	96.335	6.8639	1430.39	36287	544305	20056	16791.2	69962.9	104478	70895.7	61567.4	72761.4	72761.4	40578.4
2917	1.4735	96.7948	9.31963	1430.59	4439	8878	327.16	273.9	1141.26	1704.28	1156.48	1004.3	1186.92	1186.92	661.94
1852	1.40431	91.6948	7.11197	1430.67	12161.2	158096	5825.62	4877.22	20321.8	30347.3	20592.8	17883.2	21134.6	21134.6	11786.6
3217	0.663529	9.30296	0.998604	1430.97	0	0	0	0	0	0	0	0	0	0	0
2297	1.36389	108.736	8.27975	1430.98	36287	399157	14707.8	12313.5	51306.1	76617.1	51990.2	45149.4	53358.4	53358.4	29757.5
3715	1.29116	31.698	2.21079	1431.37	0	0	0	0	0	0	0	0	0	0	0
3449	0.617354	7.58324	1.64849	1431.49	0	0	0	0	0	0	0	0	0	0	0
3463	0.836221	21.5704	2.09676	1432.1	0	0	0	0	0	0	0	0	0	0	0
3793	0.844774	9.6	4.34103	1432.12	0	0	0	0	0	0	0	0	0	0	0
3426	0.89698	13.2861	1.76317	1432.45	0	0	0	0	0	0	0	0	0	0	0
3378	0.764868	9.64126	0.875377	1432.8	0	0	0	0	0	0	0	0	0	0	0
3464	0.80791	24.4467	1.93302	1432.93	0	0	0	0	0	0	0	0	0	0	0
2529	1.15617	59.3744	1.13709	1433	13536	54144	1995.12	1670.32	6959.68	10393.1	7052.48	6124.52	7238.04	7238.04	4036.6
3460	0.844049	7.03733	1.20069	1433.33	0	0	0	0	0	0	0	0	0	0	0
3339	0.795068	8.40703	0.972975	1433.45	0	0	0	0	0	0	0	0	0	0	0
2651	1.24098	35.3011	6.72925	1433.46	2468	2468	90.97	76.16	317.33	473.88	321.56	279.25	330.02	330.02	184.05
3243	1.50065	74.7635	4.17604	1433.79	0	0	0	0	0	0	0	0	0	0	0
1641	1.26413	108.978	6.96505	1434.46	25953.9	181677	6694.26	5604.46	23352	34872.4	23663.4	20549.8	24286.1	24286.1	13544.1
2992	0.593884	10.5861	0.500991	1434.64	22238	22238	819.43	686.03	2858.48	4268.66	2896.59	2515.46	2972.82	2972.82	1657.92
3424	0.930535	17.0656	1.13267	1435.17	0	0	0	0	0	0	0	0	0	0	0
3863	0.865529	18.8654	1.4378	1435.39	0	0	0	0	0	0	0	0	0	0	0
3369	0.693462	92.7092	0.970827	1435.42	0	0	0	0	0	0	0	0	0	0	0
3297	0.682337	8.27236	1.02601	1435.58	0	0	0	0	0	0	0	0	0	0	0
3177	0.596029	10.2717	1.02407	1435.63	6138.5	98216	3619.39	3030.14	12625.8	18854.5	12794.1	11110.7	13130.8	13130.8	7322.91
2129	1.37671	115.756	8.36022	1436.35	43598	43598	1606.46	1344.95	5603.94	8368.55	5678.66	4931.47	5828.1	5828.1	3250.28
3268	0.882149	8.8036	1.02897	1436.6	0	0	0	0	0	0	0	0	0	0	0
2652	0.0708167	87.8331	6.66457	1437.23	3356.33	40276	1484.39	1242.72	5178.06	7732.61	5247.12	4556.7	5385.19	5385.19	3003.25
2753	0.868943	18.0212	1.15818	1437.31	13536	203040	7481.7	6263.7	26098.8	38974.2	26446.8	22966.9	27142.7	27142.7	15137.3
1524	1.30082	83.2108	7.19587	1437.4	13536	135360	4987.8	4175.8	17399.2	25982.8	17631.2	15311.3	18095.1	18095.1	10091.5
3069	1.06017	115.875	7.46321	1438.7	4600	4600	169.52	141.92	591.35	883.09	599.24	520.39	615.01	615.01	342.98
3366	0.68322	74.311	0.655066	1439.02	0	0	0	0	0	0	0	0	0	0	0
250	1.66596	200.499	13.2905	1439.38	36287	435444	16044.8	13432.9	55970.3	83582.3	56716.6	49253.9	58209.1	58209.1	32462.8
3343	0.723741	8.95676	0.859138	1439.58	0	0	0	0	0	0	0	0	0	0	0
2038	1.39944	96.6455	8.52024	1440.17	4600	59800	2203.76	1844.96	7687.55	11480.2	7790.12	6765.07	7995.13	7995.13	4458.74
2524	1.3029	28.0254	2.39572	1440.68	17887	35774	1318.21	1103.61	4598.4	6866.94	4659.71	4046.59	4782.33	4782.33	2667.07
3345	0.854327	9.33948	1.32059	1440.8	0	0	0	0	0	0	0	0	0	0	0
2821	0.80382	3.63189	1.90281	1441.01	13536	135360	4987.8	4175.8	17399.2	25982.8	17631.2	15311.3	18095.1	18095.1	10091.5
2789	0.5803	100.956	7.32097	1441.19	14282.8	142828	5262.96	4406.17	18359.1	27416.2	18603.9	16156	19093.4	19093.4	10648.2
3669	1.33276	71.4644	5.34267	1441.55	0	0	0	0	0	0	0	0	0	0	0
1329	1.2553	102.611	8.50935	1442.06	12998.5	155982	5747.69	4811.99	20050	29941.3	20317.3	17644	20851.9	20851.9	11629
2679	0.697978	14.2052	1.01038	1443.24	13536	162432	5985.36	5010.96	20879	31179.4	21157.4	18373.6	21714.1	21714.1	12109.8
1876	0.338191	93.2429	8.30814	1443.41	47289	189156	6969.88	5835.24	24313.6	36308.2	24637.7	21395.9	25286.1	25286.1	14101.8
3290	0.657276	48.6302	2.89215	1443.93	0	0	0	0	0	0	0	0	0	0	0
3220	0.595342	12.5157	0.820602	1443.98	0	0	0	0	0	0	0	0	0	0	0
2283	1.33355	61.4604	2.11244	1444.57	30921	30921	1139.34	953.86	3974.44	5935.16	4027.43	3497.5	4133.41	4133.41	2305.17
2128	1.36346	98.5941	9.78518	1444.91	46638.5	186554	6873.98	5754.96	23979	35808.6	24298.7	21101.5	24938.2	24938.2	13907.8
3257	0.709969	10.0537	0.497138	1444.94	0	0	0	0	0	0	0	0	0	0	0
1859	1.2759	113.441	6.84006	1445.62	13536	81216	2992.68	2505.48	10439.5	15589.7	10578.7	9186.78	10857.1	10857.1	6054.9
1441	1.37734	62.7836	9.65098	1446.26	13536	162432	5985.36	5010.96	20879	31179.4	21157.4	18373.6	21714.1	21714.1	12109.8
1858	1.28001	114.187	7.29866	1446.46	13536	81216	2992.68	2505.48	10439.5	15589.7	10578.7	9186.78	10857.1	10857.1	6054.9
2711	1.29034	112.214	10.2798	1447.55	13536	121824	4489.02	3758.22	15659.3	23384.5	15868.1	13780.2	16285.6	16285.6	9082.35
1947	1.40459	91.6164	7.96097	1448.33	43598	217990	8032.3	6724.75	28019.7	41842.8	28393.3	24657.4	29140.5	29140.5	16251.4
2618	1.09062	21.0294	2.36098	1450.08	3534	56544	2083.92	1744.64	7269.44	10855.8	7366.4	6397.12	7560.24	7560.24	4216.24
3387	0.959531	23.4775	1.73873	1450.57	0	0	0	0	0	0	0	0	0	0	0
2944	0.588843	9.31459	0.355395	1451.59	22238	88952	3277.72	2744.12	11433.9	17074.6	11586.4	10061.8	11891.3	11891.3	6631.68
2797	0.0375483	58.5301	5.27095	1452	13536	67680	2493.9	2087.9	8699.6	12991.4	8815.6	7655.65	9047.55	9047.55	5045.75
2362	1.18395	18.731	2.25626	1452.08	4600	73600	2712.32	2270.72	9461.6	14129.4	9587.84	8326.24	9840.16	9840.16	5487.68
2192	1.32441	54.1885	2.22689	1452.3	36287	471731	17381.9	14552.3	60634.5	90547.5	61442.9	53358.4	63059.9	63059.9	35168
2153	1.25972	77.6479	7.11681	1452.43	4586.58	55039	2028.3	1698.07	7075.48	10566.1	7169.88	6226.44	7358.57	7358.57	4103.75
3398	1.0539	55.6398	6.38997	1452.85	0	0	0	0	0	0	0	0	0	0	0
827	1.54509	97.9312	9.11301	1453.04	27993.2	139966	5157.4	4317.8	17990.9	26866.4	18230.8	15832	18710.5	18710.5	10434.7
2435	1.15113	10.7876	5.0089	1453.6	3534	42408	1562.94	1308.48	5452.08	8141.82	5524.8	4797.84	5670.18	5670.18	3162.18
2220	1.25397	109.022	7.15972	1453.6	15118.2	166300	6127.88	5130.28	21376.2	31921.8	21661.3	18811.1	22231.2	22231.2	12398.2
3383	0.865618	8.01441	1.38575	1453.65	0	0	0	0	0	0	0	0	0	0	0
3861	0.968551	16.7731	1.26334	1453.74	0	0	0	0	0	0	0	0	0	0	0
3874	0.84714	15.9011	1.11813	1453.91	0	0	0	0	0	0	0	0	0	0	0
2787	1.43615	130.888	8.21072	1454.44	13536	189504	6982.92	5846.12	24358.9	36375.9	24683.7	21435.8	25333.1	25333.1	14128.1
2824	0.638005	22.3892	1.03806	1454.68	9068	126952	4678.1	3916.5	16318.9	24369.6	16536.5	14360.6	16971.6	16971.6	9464.91
2069	1.17625	57.7416	12.082	1455.97	44940.2	494342	18215.1	15249.9	63541.1	94888.1	64388.3	55916.2	66082.8	66082.8	36853.8
3219	0.650434	10.8095	0.794264	1456	0	0	0	0	0	0	0	0	0	0	0
3864	0.863835	14.5952	2.04913	1456.11	0	0	0	0	0	0	0	0	0	0	0
3328	0.706795	8.58333	3.22586	1456.31	0	0	0	0	0	0	0	0	0	0	0
3524	0.646252	47.0836	3.47988	1456.69	0	0	0	0	0	0	0	0	0	0	0
407	1.63879	54.4985	14.8725	1456.82	43598	130794	4819.38	4034.85	16811.8	25105.6	17036	14794.4	17484.3	17484.3	9750.84
3291	0.716041	27.0177	4.01483	1458.61	0	0	0	0	0	0	0	0	0	0	0
3712	1.20514	8.63189	2.60135	1459.36	0	0	0	0	0	0	0	0	0	0	0
2465	1.31979	107.724	7.93416	1459.4	35146.7	105440	3885.14	3252.67	13552.8	20238.9	13733.5	11926.5	14094.9	14094.9	7860.62
2530	1.12477	11.6647	1.61811	1459.46	17887	71548	2636.42	2207.22	9196.8	13733.9	9319.42	8093.18	9564.66	9564.66	5334.14
3132	0.68666	7.01081	0.694899	1459.56	13536	40608	1496.34	1252.74	5219.76	7794.84	5289.36	4593.39	5428.53	5428.53	3027.45
3408	0.640804	7.66326	1.87055	1459.74	0	0	0	0	0	0	0	0	0	0	0
3403	0.867372	52.4919	3.46174	1460.43	0	0	0	0	0	0	0	0	0	0	0
3419	0.73709	7.04306	0.917822	1460.66	0	0	0	0	0	0	0	0	0	0	0
1454	1.14391	35.483	13.5126	1461.07	13536	13536	498.78	417.58	1739.92	2598.28	1763.12	1531.13	1809.51	1809.51	1009.15
1850	1.37141	87.1377	7.10427	1461.52	5717	45736	1685.42	1411.02	5879.37	8779.91	5957.8	5173.86	6114.58	6114.58	3410.01
2134	1.27467	98.8418	7.51555	1461.69	36287	544305	20056	16791.2	69962.9	104478	70895.7	61567.4	72761.4	72761.4	40578.4
3852	1.08124	13.8757	2.00131	1461.98	0	0	0	0	0	0	0	0	0	0	0
3603	0.48959	3.62027	6.40024	1462.08	0	0	0	0	0	0	0	0	0	0	0
3379	0.764376	9.90791	0.731821	1462.52	0	0	0	0	0	0	0	0	0	0	0
3333	0.712442	12.7071	0.797677	1462.93	0	0	0	0	0	0	0	0	0	0	0
3425	0.953675	14.4916	1.73756	1463.54	0	0	0	0	0	0	0	0	0	0	0
3384	0.969378	10.8436	1.26155	1463.8	0	0	0	0	0	0	0	0	0	0	0
3678	0.492515	73.2021	10.7403	1464.36	0	0	0	0	0	0	0	0	0	0	0
3340	0.747738	10.6178	0.906711	1464.92	0	0	0	0	0	0	0	0	0	0	0
2856	0.811866	120.535	8.12275	1465.06	9706.29	67944	2503.68	2096.08	8733.73	13042.4	8850.2	7685.69	9083.07	9083.07	5065.54
3448	0.622555	10.4168	2.08093	1465.65	0	0	0	0	0	0	0	0	0	0	0
1201	1.32184	98.1596	7.12211	1466.14	44520.8	178083	6561.85	5493.66	22890.2	34182.7	23195.4	20143.4	23805.8	23805.8	13276.3
3758	1.3127	31.7697	2.91467	1467.72	0	0	0	0	0	0	0	0	0	0	0
2886	0.618942	16.5609	0.872331	1467.8	5876.57	41136	1515.9	1269.1	5288.02	7896.82	5358.56	4653.47	5499.57	5499.57	3067.03
2218	1.29117	103.82	7.92572	1467.93	13536	175968	6484.14	5428.54	22619	33777.6	22920.6	19904.7	23523.6	23523.6	13119
2235	1.15741	89.6049	7.32239	1468.82	43598	130794	4819.38	4034.85	16811.8	25105.6	17036	14794.4	17484.3	17484.3	9750.84
251	1.32738	168.686	12.2155	1468.84	36287	580592	21393.1	17910.6	74627	111443	75622.1	65671.8	77612.2	77612.2	43283.7
2921	1.17528	65.2281	7.29914	1469.89	2468	2468	90.97	76.16	317.33	473.88	321.56	279.25	330.02	330.02	184.05
2109	1.40764	40.1885	3.04196	1470	13536	67680	2493.9	2087.9	8699.6	12991.4	8815.6	7655.65	9047.55	9047.55	5045.75
2291	1.42264	85.1795	8.20799	1470	47289	94578	3484.94	2917.62	12156.8	18154.1	12318.9	10698	12643	12643	7050.92
515	1.54287	216.412	11.0725	1470.63	36287	435444	16044.8	13432.9	55970.3	83582.3	56716.6	49253.9	58209.1	58209.1	32462.8
1851	1.38496	92.4538	7.12171	1471.67	10557.3	31672	1167.08	977.08	4071.19	6079.65	4125.48	3582.65	4234.03	4234.03	2361.28
1631	1.25008	75.5118	7.48428	1472.21	13536	108288	3990.24	3340.64	13919.4	20786.2	14105	12249	14476.1	14476.1	8073.2
3200	1.48433	79.958	3.2293	1472.39	5974.77	77672	2862.28	2396.28	9984.69	14910.6	10117.9	8786.55	10384.1	10384.1	5791.08
1752	1.2118	112.608	6.87872	1472.43	13536	13536	498.78	417.58	1739.92	2598.28	1763.12	1531.13	1809.51	1809.51	1009.15
3332	0.676382	49.4297	0.898962	1473.45	0	0	0	0	0	0	0	0	0	0	0
3829	0.763126	13.6933	1.54151	1473.83	0	0	0	0	0	0	0	0	0	0	0
3341	0.772472	10.4832	0.85866	1473.88	0	0	0	0	0	0	0	0	0	0	0
3283	1.04839	73.6907	5.287	1474.33	0	0	0	0	0	0	0	0	0	0	0
2379	1.39692	104.954	7.52597	1476.23	15909.3	175002	6448.53	5398.73	22494.8	33592.2	22794.7	19795.4	23394.5	23394.5	13047
2993	0.650959	5.89099	0.485724	1476.76	22238	22238	819.43	686.03	2858.48	4268.66	2896.59	2515.46	2972.82	2972.82	1657.92
709	1.29998	135.46	8.8109	1477.09	36287	471731	17381.9	14552.3	60634.5	90547.5	61442.9	53358.4	63059.9	63059.9	35168
3846	0.826171	18.3504	3.14139	1478.56	0	0	0	0	0	0	0	0	0	0	0
3109	1.46849	75.5492	7.39409	1478.84	2468	2468	90.97	76.16	317.33	473.88	321.56	279.25	330.02	330.02	184.05
2282	1.1294	52.1177	3.33881	1479.42	13536	13536	498.78	417.58	1739.92	2598.28	1763.12	1531.13	1809.51	1809.51	1009.15
1642	1.18365	106.725	6.78587	1479.66	36377	109131	4021.15	3366.53	14027.3	20947.4	14214.3	12344	14588.3	14588.3	8135.8
3667	1.14421	41.7243	6.03267	1481.13	0	0	0	0	0	0	0	0	0	0	0
1535	1.34627	107.638	6.91672	1481.39	13536	108288	3990.24	3340.64	13919.4	20786.2	14105	12249	14476.1	14476.1	8073.2
3754	0.921706	13.7036	2.33464	1481.95	0	0	0	0	0	0	0	0	0	0	0
1954	1.32416	111.235	6.76184	1482.19	36287	508018	18719	15671.7	65298.7	97512.7	66169.3	57462.9	67910.6	67910.6	37873.2
2408	1.95543	110.682	7.74128	1482.42	13536	108288	3990.24	3340.64	13919.4	20786.2	14105	12249	14476.1	14476.1	8073.2
3461	0.815757	7.83225	1.9589	1483.46	0	0	0	0	0	0	0	0	0	0	0
2619	1.16903	26.2078	1.26167	1484.39	4125.3	41253	1520.28	1272.77	5303.3	7919.63	5374.04	4666.9	5515.47	5515.47	3075.91
2296	1.3747	107.488	8.31854	1484.41	36287	399157	14707.8	12313.5	51306.1	76617.1	51990.2	45149.4	53358.4	53358.4	29757.5
2620	1.19234	14.0065	2.77814	1484.81	2837.56	45401	1673.35	1400.93	5837.18	8716.86	5915	5136.7	6070.64	6070.64	3385.56
2653	0.0590888	88.2319	5.81285	1486	4054.67	36492	1344.82	1125.88	4691.23	7005.59	4753.8	4128.27	4878.91	4878.91	2720.92
[truncated: 1,860 more rows]

## Sheet: Sheet1
Variation of ecosystem service value with topographic gradient
unit:×104yuan
Level	Slope	DEM	Topographic relief	Topographic position index
Ⅰ	8.56	18.39	9.64	10.27
Ⅱ	15.5	9.66	16.08	8
Ⅲ	22.68	14.81	20.29	15.39
Ⅳ	27.18	25.97	27.18	26.76
Ⅴ	50.55	30.72	27.28	29.83
